# Supplementary material for: Ancient Genomics Reveals the Origin, Dispersal, and Human Management of East Asian Domestic Pigs
Source: Mol Biol Evol. 2025 Sep 25;42(9):msaf214. doi: 10.1093/molbev/msaf214 (PMC12461208; doi:10.1093/molbev/msaf214)
Supplement: msaf214_Supplementary_Data [file msaf214_supplementary_data.zip]

Archive with 5 entries (5 files):
- Pig_MBE_supp_final.pdf
- Supplementary Table S1.xlsx
- Supplementary Table S2.xlsx
- Supplementary Table S4 .xlsx
- Supplementary Table S5.xlsx
