# Supplementary material for: Ancient Genomics Reveals the Origin, Dispersal, and Human Management of East Asian Domestic Pigs
Source: Mol Biol Evol. 2025 Sep 25;42(9):msaf214. doi: 10.1093/molbev/msaf214 (PMC12461208; doi:10.1093/molbev/msaf214)
Supplement: msaf214_Supplementary_Data [file msaf214_supplementary_data.zip › Supplementary Table S1.xlsx]

## Sheet: (A)This study
Table S1. Information of new ancient and published genomes used in this study.
(A) New ancient samples used in this study.
Sample ID	Classification	Country	Province	Site	Anatomical element	Latitude	Longitude	Dating type	Dating Lab code	Uncalibrated C14 date	Age*(AMS CI:95.4%)	Calibrated C14 date (CI:95.4%)*	Stable isotope		Nuclear depth (×)	Nuclear coverage (%)	MT depth (×)	MT coverage (%)	Pre-treatment	UDG Treatment	LibraryType	DataType	Used SNPs	Nr. Reads Into Mapping	Nr. Mapped Reads	Nr. Dedup. Mapped Reads	% Dup. Mapped Reads	Endogenous DNA (%)	DMG 1st Base 5'	DMG 1st Base 3'	Mean Length Mapped Reads (bp)	Autosomal group		QpGraph group	MT haplotype
													IRMSδ13C	IRMSδ15N																			QpAdm group
SS17	Domestic pig	China	Hebei	Cishan	left radius	36.6	114.1	direct	BA221273	6,780±30BP	5,722-5,630 cal BCE	5,722-5,630 cal BCE	n/a	n/a	0.0027	0.2	9.53	98.04	pre-digestion	None	Double-Stranded	mito-genome	na	200038621	256628	111617	56.5	0.13	0.53	0.516	60.17	n/a	n/a	n/a	hap2
SS23	Domestic pig	China	Hebei	Cishan	left maxillary incisors	36.6	114.1	archaeology	n/a	n/a	n/a	6,000-5,500 BCE	n/a	n/a	0.0023	0.2	11.02	98.22	pre-digestion	None	Double-Stranded	mito-genome	na	273356413	115161	93684	18.6	0.04	0.339	0.301	60.86	n/a	n/a	n/a	hap30
SS24	Domestic pig	China	Hebei	Cishan	right M3	36.6	114.1	archaeology	n/a	n/a	n/a	6,000-5,500 BCE	n/a	n/a	0.116	10.2	47.99	98.7	pre-digestion	None	Single-Stranded	whole-genome	92423	888149553	6815212	5676133	16.7	0.77	0.407	0.267	50.88	Early North	Early North	Early North	hap31
SS26	Domestic pig	China	Hebei	Cishan	left mandible	36.6	114.1	direct	BA221276	6,905±30BP	5,844-5,721 cal BCE (92.5%); 5,878-5,864 cal BCE (2.9%)	5,878-5,721 cal BCE	n/a	n/a	0.058	5.2	18.86	98.8	pre-digestion	None	Single-Stranded	whole-genome	45302	663683172	3941543	3197498	18.9	0.59	0.44	0.287	45.79	Early North	Early North	Early North	hap30
SS2	Domestic pig	China	Henan	Miaodigou	petrous bone	34.8	111.2	direct	Beta - 682405	4,290±30 BP	2,935-2,875 cal BCE (88.6%); 3,009-2,980 cal BCE (5.9%); 2,960-2,950 cal BCE (0.9%)	3,009-2,875 cal BCE	-7.7 o/oo	+8.1 o/oo	8.6	97.3	200.66	99.98	pre-digestion	None	Double-Stranded	whole-genome	1238364	386219688	302267978	244467198	19.1	78.26	0.258	0.229	88.08	Early North	Miaodigou	Early North	hap2
SS10	Domestic pig	China	Henan	Miaodigou	petrous bone	34.8	111.2	direct	Beta - 682407	4,520±30 BP	3,359-3,262 cal BCE (64.1%); 3,246-3,100 cal BCE (31.3%)	3,359-3,100 cal BCE	-7.1 o/oo	+7.9 o/oo	6.3	96.2	77.04	99.36	pre-digestion	None	Double-Stranded	whole-genome	1217631	739261942	245803321	200117101	18.6	33.25	0.309	0.275	79.34	Early North	Miaodigou	Early North	hap28
SS13	Domestic pig	China	Henan	Zheng and Han City	petrous bone	34.4	113.7	direct	Beta - 682408	2,210±30 BP	376-194 cal BCE (93.5%); 185-177 cal BCE (1.9%)	376-177 cal BCE	-11.8 o/oo	+8.8 o/oo	7.4	96.8	219.04	99.95	pre-digestion	None	Double-Stranded	whole-genome	1227200	373525485	281619422	228745863	18.8	75.39	0.245	0.22	80.84	Late North	Late North	Late North	hap2
SS14	Wild boar	China	Henan	Zheng and Han City	petrous bone	34.4	113.7	direct	Beta - 682409	2,460±30 BP	670-451 cal BCE (60.5%); 756-678 cal BCE (29.2%); 445-415 cal BCE (5.7%)	756-417 cal BCE	-19.1 o/oo	+6.5 o/oo	4.8	91.8	318.45	99.97	pre-digestion	None	Double-Stranded	whole-genome	1131820	841732923	216702746	158382030	26.9	25.74	0.363	0.333	76.18	Early North	Early North	Early North	hap29
HNSS002	Domestic pig	China	Henan	Zhucang	petrous bone	34.8	112.6	direct	Beta - 705740	1,740 ±30 BP	245-402 cal CE	245-402 cal CE	-10.8 o/oo	+7.5 o/oo	1.4	72.6	154.38	99.8	pre-digestion	None	Single-Stranded	whole-genome	654674	104078522	67955357	57799782	14.9	65.29	0.319	0.153	62.33	Late North	Late North	Late North	hap24
XBSS002	Domestic pig	China	Shaanxi	Gongbeiya	n/a	34.2	108.9	direct	Beta - 705741	2,480 ±30 BP	771-477 cal BCE	771-477 cal BCE	-9.2 o/oo	+8.1 o/oo	2.3	76.2	149.21	99.69	bleaching	Partial	Double-Stranded	whole-genome	931345	1278800525	149793613	72783586	51.4	11.71	0.094	0.082	77.68	Late North	Late North	Late North	hap23
NMSS002	Domestic pig	China	Inner Mongolia	Shikouzi	mandible	39.9	111.2	direct	Beta - 705745	3,080 +/- 30 BP	1,421-1,262 cal BCE	1,421-1,262 cal BCE	-6.5 o/oo	+7.2 o/oo	1.4	65.2	479.71	99.6	bleaching	Partial	Double-Stranded	whole-genome	646645	1025808919	219351510	43892640	80	21.38	0.103	0.098	79.42	Late North	Late North	Late North	hap27
HBSS003	Domestic pig	China	Hebei	Dashuigou	right tibia	40.9	114.9	direct	Beta - 705742	3650 +/- 30 BP	2,136-1,935 cal BCE	2,136-1,935 cal BCE	-6.9 o/oo	+7.5 o/oo	1.2	65	902.52	99.99	pre-digestion	None	Single-Stranded	whole-genome	564307	271244006	60969948	35077975	42.5	22.48	0.176	0.158	83.71	Late North	Late North	Late North	hap2
HBSS004	Domestic pig	China	Hebei	Dashuigou	right humerus	40.9	114.9	archaeology	n/a	n/a	n/a	2,100-1,900 BCE	n/a	n/a	1.3	68.1	518.12	99.94	pre-digestion	None	Single-Stranded	whole-genome	428518	128759245	52022878	42556927	18.2	40.4	0.213	0.138	74.39	Late North	Late North	Late North	hap23
HBSS006	Domestic pig	China	Hebei	Shiyicheng	petrous bone	37.9	114.4	direct	Beta - 708986	2390 +/- 30 BP	542-393 cal BCE (90.4%); 720-705 cal BCE (2.7%); 660-649 cal BCE (2.3%)	720-393 BCE	-13.9 o/oo	+9.65 o/oo	1.4	71.2	28.87	99.2	pre-digestion	None	Single-Stranded	whole-genome	783754	115014155	72182166	58047238	19.6	62.76	0.275	0.13	59.69	Late North	Late North	Late North	hap2
HBSS010	Domestic pig	China	Hebei	Xitucheng	petrous bone	41.6	114.3	direct	Beta - 705744	870 +/- 30 BP	1,150-1,262 cal CE (83.5%); 1048-1083 cal CE (11.1%); 1,130-1138 cal CE (0.8%)	1,048-1,262 cal CE	-10.8 o/oo	+9.5 o/oo	1.8	79.2	169.25	99.97	pre-digestion	None	Single-Stranded	whole-genome	912697	81357664	62993902	52304507	17	77.43	0.109	0.046	85.39	Late North	Late North	Late North	hap13
HBSS013	Domestic pig	China	Hebei	Xitucheng	right humerus	41.6	114.3	archaeology	n/a	n/a	n/a	1,000-1,300 CE	n/a	n/a	1.7	77.5	232.64	99.6	pre-digestion	None	Single-Stranded	whole-genome	920057	69237709	54589154	45654377	16.4	78.84	0.102	0.055	92.88	Late North	Late North	Late North	hap24
NJSS011	Domestic pig	China	Jiangsu	Xuecheng	petrous bone	31.4	118.8	indirect (Wood)	Beta-619131	4400 +/- 30 BP	3,265-3244 (2.2%); 3,103-2,913 cal BCE (93.2%)	3,265-2,913 cal BCE	n/a	n/a	1	45.2	7.06	95.7	bleaching	None	Single-Stranded	whole-genome	444571	1509531450	185650298	62692026	66.2	12.3	0.304	0.216	39.19	Ancient Yangtze	Xuecheng	Early North	hap26
YNSS002	Domestic pig	China	Yunnan	Haimenkou	mandible	26.5	99.9	direct	Beta - 705746	3220 +/- 30 BP	1,532-1,425 cal BCE	1,532-1,425 cal BCE	-15.4 o/oo	+6.3 o/oo	0.3	25.6	8.59	97.64	bleaching	None	Single-Stranded	whole-genome	264936	846094842	21347071	17775693	16.7	2.52	0.225	0.121	46.54	Ancient Southwest	Haimenkou	Haimenkou	hap33
YNSS007	Domestic pig	China	Yunnan	Haimenkou	mandible	26.5	99.9	direct	Beta - 705747	2530 +/- 30 BP	650-543 cal BCE (48.0%); 793-725 cal BCE (30.5%); 699-661 cal BCE (16.9%)	793-543 cal BCE	-19.0 o/oo	+5.8 o/oo	0.3	24.4	60.9	98.71	bleaching	None	Single-Stranded	whole-genome	250843	733354273	19611472	16557746	15.6	2.67	0.239	0.116	45.94	Ancient Southwest	Haimenkou	Haimenkou	hap34
YNSS012	Wild boar	China	Yunnan	Jicha	right ulna	27.3	99.1	direct	Beta-723608	3340 +/- 30 BP	1,689-1,531 cal BCE (91.6.0%); 1,732-1,718 cal BCE (3.6%); 1,522-1,521 cal BCE (0.2%)	1,718-1,521 cal BCE	-20.2 o/oo	+3.5 o/oo	0.5	35.3	175.63	99.3	bleaching	None	Single-Stranded	whole-genome	279476	900641006	135343520	27837142	79.4	15.03	0.415	0.319	49.26	Ancient Southwest wild	n/a	n/a	hap35
XJSS003	Wild boar	China	Xinjiang	Halehaxite	mandible	43.4	83.3	archaeology	n/a	n/a	n/a	1,500-1,000 BCE	n/a	n/a	1	51.6	297.08	99.5	pre-digestion	Partial	Double-Stranded	whole-genome	642088	1577468773	74305054	34737621	53.2	4.71	0.073	0.061	71.35	Ancient Xinjiang	n/a	n/a	hap32
XJSS006	Wild boar	China	Xinjiang	Dalete	right femur	44.8	82.3	direct	Beta - 705748	880 +/- 30 BP	1,120-1,228 cal CE (76.5%); 1,045-1,085 cal CE (16.9%); 1,092-1,104 cal CE (1.6%); 1,248-1,252 cal CE (0.4%)	1,045-1,252 cal CE	-18.9 o/oo	+10.5 o/oo	3.6	93.1	371.25	99.43	pre-digestion	Partial	Double-Stranded	whole-genome	1184584	167838118	106353536	95836086	9.9	63.37	0.037	0.032	93.6	Ancient Xinjiang	n/a	n/a	hap32
XJSS007	Wild boar	China	Xinjiang	Dalete	right femur	44.8	82.3	archaeology	n/a	n/a	n/a	1,000-1,300 CE	n/a	n/a	2.9	89.1	538.32	99.9	pre-digestion	Partial	Double-Stranded	whole-genome	1127222	147996306	90206854	76329884	15.4	60.95	0.04	0.033	95.29	Ancient Xinjiang	n/a	n/a	hap32
* Samples without C14 dates are shown with archaeological time span

## Sheet: (B)Screened_samples
(B) The information of all pig samples screened for next generation sequencing.
Sample ID	Country	Province	Site	Latitude	Longitude	Anatomical element	Contextual dating	Calibrated C14 date (CI:95.4%)*	Library ID	Processing lab	% Endogenous DNA	DMG 1st Base 5' (%)	Included in analysis
SS16	China	Hebei	Cishan	36.6	114.1	right P3	6,000-5,500 BCE		SS16S1E1L1	Peking University	0.05	31.2
									SS16S1E2L1	Peking University	0.04	26.8
SS17	China	Hebei	Cishan	36.6	114.1	left radius	6,000-5,500 BCE	5,722-5,630 cal BCE	SS17S1E1L1	Peking University	0.03	33
									SS17S1E2L1	Peking University	0.15	50.6	MT
SS18	China	Hebei	Cishan	36.6	114.1	metapodial	6,000-5,500 BCE		SS18S1E1L1	Peking University	0.02	21.7
									SS18S1E2L1	Peking University	0.02	32.6
SS19	China	Hebei	Cishan	36.6	114.1	isolated maxillary tooth	6,000-5,500 BCE		SS19S1E1L1	Peking University	0.01	5.7
SS20	China	Hebei	Cishan	36.6	114.1	right mandible	6,000-5,500 BCE		SS20S1E1L1	Peking University	0.01	0
SS21	China	Hebei	Cishan	36.6	114.1	left mandible	6,000-5,500 BCE		SS21S1E1L1	Peking University	0	7.8
									SS21S1E2L1	Peking University	0.01	15.1
SS23	China	Hebei	Cishan	36.6	114.1	left maxillary incisors	6,000-5,500 BCE		SS23S1E1L1	Peking University	0.01	23.3
									SS23S1E2L1	Peking University	0.07	29.3	MT
SS24	China	Hebei	Cishan	36.6	114.1	right M3	6,000-5,500 BCE		SS24S1E1L1	Peking University	0.27	33.2
									SS24S1E1L2	Peking University	1.01	38.6	MT/nuclear
									SS24S1E2L1	Peking University	0.12	24.9
SS25	China	Hebei	Cishan	36.6	114.1	mandibular incisor	6,000-5,500 BCE		SS25S1E1L1	Peking University	0.01	1.6
									SS25S1E2L1	Peking University	0	4.6
SS26	China	Hebei	Cishan	36.6	114.1	left mandible	6,000-5,500 BCE	5,878-5,721 cal BCE	SS26S1E1L1	Peking University	0.14	30.8
									SS26S1E2L1	Peking University	0.42	38.6
									SS26S1E2L2	Peking University	0.98	39.7	MT/nuclear
									SS26S1E3L1	Peking University	0.03	36.1
SS27	China	Hebei	Cishan	36.6	114.1	right humerus	6,000-5,500 BCE		SS27S1E1L1	Peking University	0.01	3.9
									SS27S1E2L1	Peking University	0	4.9
SS28	China	Hebei	Cishan	36.6	114.1	right lower premolar	6,000-5,500 BCE		SS28S1E1L1	Peking University	0	5.5
									SS28S1E2L1	Peking University	0.01	19.4
SS30	China	Hebei	Cishan	36.6	114.1	phalanx	6,000-5,500 BCE		SS30S1E1L1	Peking University	0.01	5.1
									SS30S1E2L1	Peking University	0.01	9.7
SS31	China	Hebei	Cishan	36.6	114.1	metapodial	6,000-5,500 BCE		SS31S1E1L1	Peking University	0.04	26.5
SS2	China	Henan	Miaodigou	34.8	111.2	petrous bone	3500-2800 BCE	3,009-2,875 cal BCE	SS2S1E1L1	University of Oxford	78.26	25.8	MT/nuclear
SS10	China	Henan	Miaodigou	34.8	111.2	petrous bone	3500-2800 BCE	3,359-3,100 cal BCE	SS10S1E1L1	University of Oxford	33.25	30.9	MT/nuclear
SS13	China	Henan	Zheng and Han City	34.4	113.7	petrous bone	760-150 BCE	376-177 cal BCE	SS13S1E1L1	University of Oxford	75.39	24.5	MT/nuclear
SS14	China	Henan	Zheng and Han City	34.4	113.7	petrous bone	760-150 BCE	756-417 cal BCE	SS14S1E1L1	University of Oxford	25.74	36.3	MT/nuclear
HNSS001	China	Henan	Zhucang	34.8	112.6	isolated tooth	250-400 CE		HNSS001S1E1L1	Peking University	0.04	25.1
HNSS002	China	Henan	Zhucang	34.8	112.6	petrous bone	250-400 CE	245-402 cal CE	HNSS002S1E1L1	Peking University	65.57	31.8	MT/nuclear
HNSS003	China	Henan	Zhucang	34.8	112.6	petrous bone	250-400 CE		HNSS003S1E1L1	Peking University	2.07	14.6
HNSS004	China	Henan	Zhucang	34.8	112.6	right femur	250-400 CE		HNSS004S1E1L1	Peking University	0.13	30.2
HNSS005	China	Henan	Zhucang	34.8	112.6	petrous bone	250-400 CE		HNSS005S1E1L1	Peking University	0.11	19.2
XBSS001	China	Shaanxi	Gongbeiya	34.2	108.9	n/a	780-450 BCE		XBSS001S1E1L1	Peking University	0.19	26.8
									XBSS001S1E2L1	Peking University	1.34	9.1
XBSS002	China	Shaanxi	Gongbeiya	34.2	108.9	n/a	780-450 BCE	771-477 cal BCE	XBSS002S1E1L1	Peking University	3.34	29.2
									XBSS002S1E2L1	Peking University	9.81	9.5	MT/nuclear
NMSS001	China	Inner Mongolia	Shikouzi	39.9	111.2	mandible	1450-1200 BCE		NMSS001S1E1L1	Peking University	0.09	9.9
									NMSS001S1E2L1	Peking University	0.09	9.7
NMSS002	China	Inner Mongolia	Shikouzi	39.9	111.2	mandible	1450-1200 BCE	1,421-1,262 cal BCE	NMSS002S1E1L1	Peking University	4.63	8.9
									NMSS002S1E2L1	Peking University	14.19	11.5	MT/nuclear
									NMSS002S1E2L2	Peking University	17.29	10.1	MT/nuclear
NMSS003	China	Inner Mongolia	Shikouzi	39.9	111.2	isolated tooth	1450-1200 BCE		NMSS003S1E1L1	Peking University	0.03	4.7
									NMSS003S1E2L1	Peking University	0.06	9.5
NMSS004	China	Inner Mongolia	Shikouzi	39.9	111.2	mandible	1450-1200 BCE		NMSS004S1E1L1	Peking University	0.03	11.8
									NMSS004S1E2L1	Peking University	0.01	6.9
NMSS005	China	Inner Mongolia	Shikouzi	39.9	111.2	isolated tooth	1450-1200 BCE		NMSS005S1E1L1	Peking University	0.1	8.4
									NMSS005S1E2L1	Peking University	0.1	6.6
NMSS006	China	Inner Mongolia	Shikouzi	39.9	111.2	mandible	1450-1200 BCE		NMSS006S1E1L1	Peking University	0.02	6.3
									NMSS006S1E2L1	Peking University	0.06	3.3
HBSS001	China	Hebei	Dashuigou	40.9	114.9	petrous bone	2,100-1,900 BCE		HBSS001S1E1L1	Peking University	2.06	13.7
HBSS002	China	Hebei	Dashuigou	40.9	114.9	petrous bone	2,100-1,900 BCE		HBSS002S1E1L1	Peking University	1.76	14.9
HBSS003	China	Hebei	Dashuigou	40.9	114.9	right tibia	2,100-1,900 BCE	2,136-1,935 cal BCE	HBSS003S1E1L1	Peking University	22.51	17.6	MT/nuclear
HBSS004	China	Hebei	Dashuigou	40.9	114.9	right humerus	2,100-1,900 BCE		HBSS004S1E1L1	Peking University	40.34	21.1	MT/nuclear
HBSS005	China	Hebei	Shiyicheng	37.9	114.4	left mandible	750-400 BCE		HBSS005S1E1L1	Peking University	0.33	28
HBSS006	China	Hebei	Shiyicheng	37.9	114.4	petrous bone	750-400 BCE	720-393 BCE	HBSS006S1E1L1	Peking University	62.44	27.5	MT/nuclear
HBSS007	China	Hebei	Shiyicheng	37.9	114.4	petrous bone	750-400 BCE		HBSS007S1E1L1	Peking University	1.75	16.4
HBSS008	China	Hebei	Shiyicheng	37.9	114.4	petrous bone	750-400 BCE		HBSS008S1E1L1	Peking University	1.83	16.5
HBSS009	China	Hebei	Shiyicheng	37.9	114.4	femur	750-400 BCE		HBSS009S1E1L1	Peking University	2.45	30.5
HBSS010	China	Hebei	Xitucheng	41.6	114.3	petrous bone	1,000-1,300 CE	1,048-1,262 cal CE	HBSS010S1E1L1	Peking University	77.52	11	MT/nuclear
HBSS011	China	Hebei	Xitucheng	41.6	114.3	petrous bone	1,000-1,300 CE		HBSS011S1E1L1	Peking University	76.08	12.9
HBSS012	China	Hebei	Xitucheng	41.6	114.3	petrous bone	1,000-1,300 CE		HBSS012S1E1L1	Peking University	69.69	9.8
HBSS013	China	Hebei	Xitucheng	41.6	114.3	right humerus	1,000-1,300 CE		HBSS013S1E1L1	Peking University	78.91	10.2	MT/nuclear
HBSS014	China	Hebei	Xitucheng	41.6	114.3	skull	1,000-1,300 CE		HBSS014S1E1L1	Peking University	54.65	8.4
NJSS001	China	Jiangsu	Xuecheng	31.4	118.8	scapula	3,300-2,800 BCE		NJSS001S1E1L1	Peking University	0.01	8.4
NJSS002	China	Jiangsu	Xuecheng	31.4	118.8	isolated tooth	3,300-2,800 BCE		NJSS002S1E1L1	Peking University	0.01	9.9
NJSS003	China	Jiangsu	Xuecheng	31.4	118.8	mandible	3,300-2,800 BCE		NJSS003S1E1L1	Peking University	0.01	0
NJSS004	China	Jiangsu	Xuecheng	31.4	118.8	left mandible	3,300-2,800 BCE		NJSS004S1E1L1	Peking University	0.01	1
NJSS005	China	Jiangsu	Xuecheng	31.4	118.8	molar	3,300-2,800 BCE		NJSS005S1E1L1	Peking University	0.01	0.7
NJSS006	China	Jiangsu	Xuecheng	31.4	118.8	incisors	3,300-2,800 BCE		NJSS006S1E1L1	Peking University	0.01	0.5
NJSS007	China	Jiangsu	Xuecheng	31.4	118.8	molar	3,300-2,800 BCE		NJSS007S1E1L1	Peking University	0.01	2
NJSS008	China	Jiangsu	Xuecheng	31.4	118.8	vertebra	3,300-2,800 BCE		NJSS008S1E1L1	Peking University	0.01	1.7
NJSS009	China	Jiangsu	Xuecheng	31.4	118.8	mandible	3,300-2,800 BCE		NJSS009S1E1L1	Peking University	0.01	1.3
NJSS010	China	Jiangsu	Xuecheng	31.4	118.8	molar	3,300-2,800 BCE		NJSS010S1E1L1	Peking University	0	3.2
NJSS011	China	Jiangsu	Xuecheng	31.4	118.8	petrous bone	3,300-2,800 BCE	3,265-2,913 cal BCE cal BCE	NJSS011S1E1L1	Peking University	20.25	31.5	MT/nuclear
									NJSS011S1E1L2	Peking University	20.4	30.6	MT/nuclear
YNSS001	China	Yunnan	Haimenkou	26.5	99.9	mandible	1,600-500 BCE		YNSS001S1E1L1	Peking University	0.1	26.1
YNSS002	China	Yunnan	Haimenkou	26.5	99.9	mandible	1,600-500 BCE	1,532-1,425 cal BCE	YNSS002S1E1L1	Peking University	3.99	21.2	MT/nuclear
YNSS003	China	Yunnan	Haimenkou	26.5	99.9	mandible	1,600-500 BCE		YNSS003S1E1L1	Peking University	0.05	22.8
YNSS004	China	Yunnan	Haimenkou	26.5	99.9	mandible	1,600-500 BCE		YNSS004S1E1L1	Peking University	0.06	24.9
YNSS005	China	Yunnan	Haimenkou	26.5	99.9	mandible	1,600-500 BCE		YNSS005S1E1L1	Peking University	1.33	22
YNSS006	China	Yunnan	Haimenkou	26.5	99.9	mandible	1,600-500 BCE		YNSS006S1E1L1	Peking University	0.15	28.8
YNSS007	China	Yunnan	Haimenkou	26.5	99.9	mandible	1,600-500 BCE	793-543 cal BCE	YNSS007S1E1L1	Peking University	4.72	23	MT/nuclear
YNSS008	China	Yunnan	Haimenkou	26.5	99.9	mandible	1,600-500 BCE		YNSS008S1E1L1	Peking University	0.04	20.7
YNSS009	China	Yunnan	Jicha	27.3	99.1	right tibia	1,800-1,500 BCE		YNSS009S1E1L1	Peking University	0.35	37.6
YNSS010	China	Yunnan	Jicha	27.3	99.1	right mandible	1,800-1,500 BCE		YNSS010S1E1L1	Peking University	0.07	31.6
YNSS011	China	Yunnan	Jicha	27.3	99.1	right scapula	1,800-1,500 BCE		YNSS011S1E1L1	Peking University	0.06	34.1
YNSS012	China	Yunnan	Jicha	27.3	99.1	right ulna	1,800-1,500 BCE	1,718-1,521 cal BCE	YNSS012S1E1L1	Peking University	17.61	44.4	MT/nuclear
YNSS013	China	Yunnan	Jicha	27.3	99.1	right tibia	1,800-1,500 BCE		YNSS013S1E1L1	Peking University	0.22	41.7
YNSS014	China	Yunnan	Jicha	27.3	99.1	right scapula	1,800-1,500 BCE		YNSS014S1E1L1	Peking University	0.22	35.5
YNSS015	China	Yunnan	Jicha	27.3	99.1	right radius	1,800-1,500 BCE		YNSS015S1E1L1	Peking University	0.56	39.7
YNSS016	China	Yunnan	Jicha	27.3	99.1	metapodial	1,800-1,500 BCE		YNSS016S1E1L1	Peking University	0.14	25.8
YNSS017	China	Yunnan	Jicha	27.3	99.1	phalanx	1,800-1,500 BCE		YNSS017S1E1L1	Peking University	0.03	11.7
YNSS018	China	Yunnan	Jicha	27.3	99.1	right calcaneus	1,800-1,500 BCE		YNSS018S1E1L1	Peking University	0.37	40.9
YNSS019	China	Yunnan	Jicha	27.3	99.1	left mandible	1,800-1,500 BCE		YNSS019S1E1L1	Peking University	0.04	29.5
YNSS020	China	Yunnan	Jicha	27.3	99.1	left humerus	1,800-1,500 BCE		YNSS020S1E1L1	Peking University	1.13	38.6
YNSS052	China	Yunnan	Jicha	27.3	99.1	left mandible	1,800-1,500 BCE		YNSS052S1E1L1	Peking University	0.27	31.6
YNSS053	China	Yunnan	Jicha	27.3	99.1	left tibia	1,800-1,500 BCE		YNSS053S1E1L1	Peking University	0.19	32.1
YNSS054	China	Yunnan	Jicha	27.3	99.1	left maxilla	1,800-1,500 BCE		YNSS054S1E1L1	Peking University	0.21	42.3
YNSS055	China	Yunnan	Jicha	27.3	99.1	left mandible	1,800-1,500 BCE		YNSS055S1E1L1	Peking University	0.21	19.5
XJSS001	China	Xinjiang	Halehaxite	43.4	83.3	mandible	1,500-1,000 BCE		XJSS001S1E1L1	Peking University	4.09	1
									XJSS001S1E2L1	Peking University	3.58	3.7
XJSS002	China	Xinjiang	Halehaxite	43.4	83.3	mandible	1,500-1,000 BCE		XJSS002S1E1L1	Peking University	0.23	7.9
									XJSS002S1E2L1	Peking University	1.94	3.9
XJSS003	China	Xinjiang	Halehaxite	43.4	83.3	mandible	1,500-1,000 BCE		XJSS003S1E1L1	Peking University	4.49	7.4	MT/nuclear
XJSS004	China	Xinjiang	Halehaxite	43.4	83.3	mandible	1,500-1,000 BCE		XJSS004S1E1L1	Peking University	1.23	8.5
									XJSS004S1E2L1	Peking University	1.76	7.1
XJSS005	China	Xinjiang	Dalete	44.8	82.3	left M3	1,000-1,300 CE		XJSS005S1E1L1	Peking University	0.16	8.2
XJSS006	China	Xinjiang	Dalete	44.8	82.3	right femur	1,000-1,300 CE	1,045-1,252 cal CE	XJSS006S1E1L1	Peking University	62.94	3.4	MT/nuclear
XJSS007	China	Xinjiang	Dalete	44.8	82.3	right femur	1,000-1,300 CE		XJSS007S1E1L1	Peking University	59.88	4	MT/nuclear
XJSS008	China	Xinjiang	Dalete	44.8	82.3	right femur	1,000-1,300 CE		XJSS008S1E1L1	Peking University	1.76	4.6
XJSS009	China	Xinjiang	Dalete	44.8	82.3	maxillary molar	1,000-1,300 CE		XJSS009S1E1L1	Peking University	15.64	7.1

## Sheet: (C)Public SRA
(C) Publised SRA Data used in this study.
Sampe ID	Classification	Breed/population	Autosomal Group	Nuclear depth (×)	MT depth (×)	MT haplotype	QpAdm group	QpGraph group	Period	SRR_accession	Project ID
Shimao1	Domestic pig	Shimao1_3900BP	Late North	0.18964	22.1726	hap66	Late North	n/a	Ancient	SRR17245546	PRJNA788987
Shimao2	Domestic pig	Shimao2_3900BP	Late North	0.70252	59.556	hap67	Late North	n/a	Ancient	SRR17245545	PRJNA788987
Iberian65	Domestic pig	Iberian	West local/West Eurasia	12.2917	194.477	hap48	n/a	West Eurasia	Modern	SRR5515065	PRJNA255085
Iberian75	Domestic pig	Iberian	West local/West Eurasia	11.2808	270.697	hap48	n/a	West Eurasia	Modern	SRR5229975	PRJNA369600
NearEWB04	Wild boar	Near East wild boar	Near East/West Eurasia	11.5854	197.806	hap64	Near East wild boar	West Eurasia	Modern	ERR977370	PRJEB9922
									Modern	ERR977371	PRJEB9922
									Modern	ERR977372	PRJEB9922
NearEWB05	Wild boar	Near East wild boar	Near East/West Eurasia	10.7823	202.986	hap64	Near East wild boar	West Eurasia	Modern	ERR977373	PRJEB9922
									Modern	ERR977374	PRJEB9922
									Modern	ERR977375	PRJEB9922
LargeW68	Domestic pig	Large White	West commercial/West Eurasia	18.1758	251.049	hap54	West commercial	n/a	Modern	SRR9599768	PRJNA550237
LargeW70	Domestic pig	Large White	West commercial/West Eurasia	19.1656	254.185	hap55	West commercial	n/a	Modern	SRR9599770	PRJNA550237
LargeW69	Domestic pig	Large White	West commercial/West Eurasia	18.7533	263.932	hap2	West commercial	n/a	Modern	SRR9599769	PRJNA550237
LargeW66	Domestic pig	Large White	West commercial/West Eurasia	17.8564	257.435	hap38	West commercial	n/a	Modern	SRR9599766	PRJNA550237
Duroc1	Domestic pig	Durocs	West commercial/West Eurasia	5.23314	168.594	hap43	West commercial	n/a	Modern	SRR5328662	PRJNA378496
Duroc115	Wild boar	Durocs	West commercial/West Eurasia	10.6224	185.616	hap42	West commercial	n/a	Modern	SRR5337834	PRJNA378496
									Modern	SRR5337835	PRJNA378496
ItalyWB39	Wild boar	Italian wild boar	West wild/West Eurasia	11.4466	196.835	hap51	n/a	West Eurasia	Modern	ERR977356	PRJEB9922
									Modern	ERR977357	PRJEB9922
ItalyWB06	Wild boar	Italian wild boar	West wild/West Eurasia	12.2742	198.096	hap49	n/a	West Eurasia	Modern	ERR977379	PRJEB9922
									Modern	ERR977380	PRJEB9922
									Modern	ERR977381	PRJEB9922
ItalyWB07	Wild boar	Italian wild boar	West wild/West Eurasia	11.0564	218.069	hap50	n/a	West Eurasia	Modern	ERR977382	PRJEB9922
									Modern	ERR977383	PRJEB9922
Min58	Domestic pig	Min	North	10.7648	230.87	hap47	Min	n/a	Modern	SRR3055758	PRJNA305081
Min76	Domestic pig	Min	North	8.33107	196.412	hap2	Min	n/a	Modern	SRR3055876	PRJNA305081
Min74	Domestic pig	Min	North	6.8077	196.638	hap47	Min	n/a	Modern	SRR3056074	PRJNA305081
Min75	Domestic pig	Min	North	9.49267	262.672	hap2	Min	n/a	Modern	SRR3056075	PRJNA305081
Min77	Domestic pig	Min	North	10.121	265.829	hap2	Min	n/a	Modern	SRR3056077	PRJNA305081
Min78	Domestic pig	Min	North	8.99187	242.796	hap61	Min	North	Modern	SRR3056078	PRJNA305081
Nanyang51	Domestic pig	Nanyang	North	26.0074	496.405	hap62	Nanyang	North	Modern	SRR17256751	SRP320424
Nanyang52	Domestic pig	Nanyang	North	16.1328	522.272	hap2	Nanyang	North	Modern	SRR17256752	SRP320424
Nanyang53	Domestic pig	Nanyang	North	16.5382	514.17	hap2	Nanyang	North	Modern	SRR17256753	SRP320424
Nanyang54	Domestic pig	Nanyang	North	24.4577	500.17	hap63	Nanyang	North	Modern	SRR17256754	SRP320424
Nanyang56	Domestic pig	Nanyang	North	17.4722	530.38	hap2	Nanyang	North	Modern	SRR17256756	SRP320424
Laiwu1	Domestic pig	Laiwuhei	North	22.4386	196.192	hap47	Laiwuhei	North	Modern	SRR949753	SRP028348
									Modern	SRR949754	SRP028348
Laiwu2	Domestic pig	Laiwuhei	North	12.1319	196.652	hap47	Laiwuhei	North	Modern	SRR949755	SRP028348
									Modern	SRR949756	SRP028348
Laiwu3	Domestic pig	Laiwuhei	North	22.8955	196.474	hap47	Laiwuhei	North	Modern	SRR949763	SRP028348
									Modern	SRR949764	SRP028348
Laiwu4	Domestic pig	Laiwuhei	North	24.243	195.935	hap47	Laiwuhei	North	Modern	SRR949757	SRP028348
									Modern	SRR949758	SRP028348
Laiwu5	Domestic pig	Laiwuhei	North	23.2748	196.598	hap47	Laiwuhei	North	Modern	SRR949759	SRP028348
									Modern	SRR949760	SRP028348
Hetao1	Domestic pig	Laiwuhei	North	22.6451	196.166	hap46	Hetao	North	Modern	SRR949715	SRP028348
									Modern	SRR949716	SRP028348
Hetao2	Domestic pig	Hetao	North	18.124	196.521	hap2	Hetao	North	Modern	SRR949719	SRP028348
									Modern	SRR949720	SRP028348
									Modern	SRR949721	SRP028348
									Modern	SRR949722	SRP028348
Hetao3	Domestic pig	Hetao	North	21.6218	196.865	hap47	Hetao	North	Modern	SRR949723	SRP028348
									Modern	SRR949724	SRP028348
Hetao4	Domestic pig	Hetao	North	22.349	195.841	hap2	Hetao	North	Modern	SRR949725	SRP028348
									Modern	SRR949726	SRP028348
Hetao5	Domestic pig	Hetao	North	21.5735	188.111	hap2	Hetao	North	Modern	SRR949727	SRP028348
									Modern	SRR949728	SRP028348
Bamei3	Domestic pig	Bamei	North	23.3101	314.061	hap24	Bamei	North	Modern	SRR5947541	PRJNA398176
									Modern	SRR5947542	PRJNA398176
									Modern	SRR5947476	PRJNA398176
									Modern	SRR5947538	PRJNA398176
Bamei2	Domestic pig	Bamei	North	19.1944	333.498	hap41	Bamei	North	Modern	SRR5947553	PRJNA398176
									Modern	SRR5947548	PRJNA398176
									Modern	SRR5947539	PRJNA398176
									Modern	SRR5947540	PRJNA398176
Bamei1	Domestic pig	Bamei	North	19.0163	362.748	hap40	Bamei	North	Modern	SRR5947486	PRJNA398176
									Modern	SRR5947549	PRJNA398176
									Modern	SRR5947550	PRJNA398176
									Modern	SRR5947551	PRJNA398176
Bamei4	Domestic pig	Bamei	North	19.6354	314.704	hap24	Bamei	North	Modern	SRR5947563	PRJNA398176
									Modern	SRR5947564	PRJNA398176
									Modern	SRR5947477	PRJNA398176
									Modern	SRR5947478	PRJNA398176
									Modern	SRR5947479	PRJNA398176
									Modern	SRR5947480	PRJNA398176
Bamei5	Domestic pig	Bamei	North	52.1938	359.018	hap41	Bamei	North	Modern	SRR3123363	PRJNA309108
									Modern	SRR3123365	PRJNA309108
									Modern	SRR3123367	PRJNA309108
									Modern	SRR3123369	PRJNA309108
									Modern	SRR3123371	PRJNA309108
									Modern	SRR3123373	PRJNA309108
Rongchang1	Domestic pig	Rongchang	Southwest	54.9437	349	hap65	Rongchang	n/a	Modern	SRR3123391	PRJNA309108
									Modern	SRR3123392	PRJNA309108
									Modern	SRR3123393	PRJNA309108
									Modern	SRR3123394	PRJNA309108
									Modern	SRR3123395	PRJNA309108
									Modern	SRR3123396	PRJNA309108
									Modern	SRR3123397	PRJNA309108
Rongchang2	Domestic pig	Rongchang	Southwest	16.7115	199.557	hap65	Rongchang	n/a	Modern	SRR5332097	PRJNA378496
									Modern	SRR5332098	PRJNA378496
									Modern	SRR5332099	PRJNA378496
									Modern	SRR5332100	PRJNA378496
Yunnan Tibetan1	Domestic pig	Yunnan Tibetan	Southwest	24.5956	331.902	hap18	Yunnan Tibetan	n/a	Modern	SRR9599714	PRJNA550237
Yunnan Tibetan2	Domestic pig	Yunnan Tibetan	Southwest	21.4367	329.059	hap38	Yunnan Tibetan	n/a	Modern	SRR9599717	PRJNA550237
Yunnan Tibetan3	Domestic pig	Yunnan Tibetan	Southwest	21.3104	331.944	hap38	Yunnan Tibetan	n/a	Modern	SRR9599718	PRJNA550237
Yunnan Tibetan4	Domestic pig	Yunnan Tibetan	Southwest	22.2903	346.376	hap80	Yunnan Tibetan	n/a	Modern	SRR9599735	PRJNA550237
Yunnan Tibetan5	Domestic pig	Yunnan Tibetan	Southwest	21.2848	315.417	hap81	Yunnan Tibetan	n/a	Modern	SRR9599736	PRJNA550237
Yunnan Tibetan6	Domestic pig	Yunnan Tibetan	Southwest	21.6527	337.158	hap80	Yunnan Tibetan	n/a	Modern	SRR9599738	PRJNA550237
Tibet Tibetan1	Domestic pig	Tibetan Tibetan	Southwest	22.1737	369.068	hap73	Tibetan Tibetan	n/a	Modern	SRR9599712	PRJNA550237
Tibet Tibetan2	Domestic pig	Tibetan Tibetan	Southwest	22.7724	336.342	hap74	Tibetan Tibetan	n/a	Modern	SRR9599740	PRJNA550237
Tibet Tibetan3	Domestic pig	Tibetan Tibetan	Southwest	22.3413	335.557	hap73	Tibetan Tibetan	n/a	Modern	SRR9599741	PRJNA550237
Tibet Tibetan4	Domestic pig	Tibetan Tibetan	Southwest	24.5981	325.307	hap41	Tibetan Tibetan	n/a	Modern	SRR9599746	PRJNA550237
Tibet Tibetan5	Domestic pig	Tibetan Tibetan	Southwest	20.5902	312.009	hap75	Tibetan Tibetan	n/a	Modern	SRR9599747	PRJNA550237
Tibet Tibetan6	Domestic pig	Tibetan Tibetan	Southwest	25.9714	376.484	hap73	Tibetan Tibetan	n/a	Modern	SRR9599764	PRJNA550237
Sichuan Tibetan1	Domestic pig	Sichuan Tibetan	Southwest	22.0223	342.917	hap41	Sichuan Tibetan	Southwest	Modern	SRR9599713	PRJNA550237
Sichuan Tibetan2	Domestic pig	Sichuan Tibetan	Southwest	21.4764	317.958	hap69	Sichuan Tibetan	Southwest	Modern	SRR9599715	PRJNA550237
Sichuan Tibetan3	Domestic pig	Sichuan Tibetan	Southwest	23.5151	335.249	hap71	Sichuan Tibetan	Southwest	Modern	SRR9599716	PRJNA550237
Sichuan Tibetan4	Domestic pig	Sichuan Tibetan	Southwest	21.7219	352.167	hap69	Sichuan Tibetan	Southwest	Modern	SRR9599721	PRJNA550237
Sichuan Tibetan5	Domestic pig	Sichuan Tibetan	Southwest	24.0674	365.251	hap69	Sichuan Tibetan	Southwest	Modern	SRR9599722	PRJNA550237
Sichuan Tibetan6	Domestic pig	Sichuan Tibetan	Southwest	21.0189	334.075	hap72	Sichuan Tibetan	Southwest	Modern	SRR9599743	PRJNA550237
Gansu Tibetan1	Domestic pig	Gansu Tibetan	Southwest	22.5908	369.717	hap2	Gansu Tibetan	Southwest	Modern	SRR9599719	PRJNA550237
Gansu Tibetan2	Domestic pig	Gansu Tibetan	Southwest	22.0815	334.658	hap69	Gansu Tibetan	Southwest	Modern	SRR9599720	PRJNA550237
Gansu Tibetan3	Domestic pig	Gansu Tibetan	Southwest	24.8889	317.288	hap2	Gansu Tibetan	Southwest	Modern	SRR9599724	PRJNA550237
Gansu Tibetan4	Domestic pig	Gansu Tibetan	Southwest	21.5472	382.326	hap69	Gansu Tibetan	Southwest	Modern	SRR9599725	PRJNA550237
Gansu Tibetan5	Domestic pig	Gansu Tibetan	Southwest	21.068	377.043	hap70	Gansu Tibetan	Southwest	Modern	SRR9599726	PRJNA550237
Gansu Tibetan6	Domestic pig	Gansu Tibetan	Southwest	24.2436	315.142	hap2	Gansu Tibetan	Southwest	Modern	SRR9599739	PRJNA550237
TibetWild1	Wild boar	Ganzi wild boar	Southwest wild	4.3112	218.321	hap76	Ganzi wild boar	n/a	Modern	SRR652257	PRJNA186497
TibetWild2	Wild boar	Diqing wild boar	Southwest wild	5.73677	187.593	hap77	Diqing wild boar	n/a	Modern	SRR652262	PRJNA186497
TibetWild3	Wild boar	Linzhi wild boar	Southwest wild	3.24285	185.309	hap76	Linzhi wild boar	n/a	Modern	SRR652267	PRJNA186497
TibetWild5	Wild boar	Gannan wild boar	Southwest wild	5.69069	198.805	hap79	Gannan wild boar	n/a	Modern	SRR652327	PRJNA186497
TibetWild6	Wild boar	A'ba wild boar	Southwest wild	4.20673	192.701	hap79	A'ba wild boar	n/a	Modern	SRR652343	PRJNA186497
Tongcheng3	Domestic pig	Tongcheng	Yangtze	7.43875	187.637	hap82	Tongcheng	Yangtze	Modern	SRR1172563	PRJNA238851
Tongcheng7	Domestic pig	Tongcheng	Yangtze	8.23543	194.638	hap53	Tongcheng	Yangtze	Modern	SRR1172577	PRJNA238851
Tongcheng5	Domestic pig	Tongcheng	Yangtze	6.06079	185.208	hap83	Tongcheng	Yangtze	Modern	SRR1216635	PRJNA238851
Tongcheng6	Domestic pig	Tongcheng	Yangtze	5.86182	182.289	hap84	Tongcheng	Yangtze	Modern	SRR1216636	PRJNA238851
Wannan61	Domestic pig	Wannan	Yangtze	5.87765	414.82	hap85	Wannan	Yangtze	Modern	SRR8631961	PRJNA524263
Wannan62	Domestic pig	Wannan	Yangtze	4.01051	376.263	hap86	Wannan	Yangtze	Modern	SRR8631962	PRJNA524263
Wannan63	Domestic pig	Wannan	Yangtze	7.56983	455.308	hap2	Wannan	Yangtze	Modern	SRR8631963	PRJNA524263
Wannan64	Domestic pig	Wannan	Yangtze	6.53929	416.241	hap2	Wannan	Yangtze	Modern	SRR8631964	PRJNA524263
Wannan65	Domestic pig	Wannan	Yangtze	7.20351	426.737	hap2	Wannan	Yangtze	Modern	SRR8631965	PRJNA524263
Wannan66	Domestic pig	Wannan	Yangtze	3.7136	401.331	hap2	Wannan	Yangtze	Modern	SRR8631966	PRJNA524263
Meishan3	Domestic pig	Meishan	Yangtze	8.72702	202.289	hap45	Meishan	Yangtze	Modern	SRR5331815	PRJNA378496
									Modern	SRR5331816	PRJNA378496
Meishan5	Domestic pig	Meishan	Yangtze	8.34166	192.586	hap60	Meishan	Yangtze	Modern	SRR5332774	PRJNA378496
									Modern	SRR5332775	PRJNA378496
Meishan7	Domestic pig	Meishan	Yangtze	5.00445	173.123	hap2	Meishan	Yangtze	Modern	SRR5336870	PRJNA378496
									Modern	SRR5336871	PRJNA378496
Meishan8	Domestic pig	Meishan	Yangtze	9.56155	194.542	hap2	Meishan	Yangtze	Modern	SRR5337188	PRJNA378496
									Modern	SRR5337189	PRJNA378496
Meishan38	Domestic pig	Meishan	Yangtze	4.89256	175.596	hap60	Meishan	Yangtze	Modern	SRR5351567	PRJNA378496
									Modern	SRR5351568	PRJNA378496
Meishan39	Domestic pig	Meishan	Yangtze	11.0033	190.473	hap60	Meishan	Yangtze	Modern	SRR5351706	PRJNA378496
									Modern	SRR5351707	PRJNA378496
Jinhua1	Domestic pig	Jinhua	Yangtze	20.8563	352.142	hap2	Jinhua	Yangtze	Modern	SRR5947515	PRJNA398176
									Modern	SRR5947517	PRJNA398176
									Modern	SRR5947518	PRJNA398176
Jinhua2	Domestic pig	Jinhua	Yangtze	24.7628	328.95	hap2	Jinhua	Yangtze	Modern	SRR5947520	PRJNA398176
									Modern	SRR5947533	PRJNA398176
									Modern	SRR5947534	PRJNA398176
									Modern	SRR5947516	PRJNA398176
Jinhua3	Domestic pig	Jinhua	Yangtze	59.4163	355.581	hap52	Jinhua	Yangtze	Modern	SRR3123375	PRJNA309108
									Modern	SRR3123377	PRJNA309108
									Modern	SRR3123381	PRJNA309108
									Modern	SRR3123382	PRJNA309108
									Modern	SRR3123384	PRJNA309108
									Modern	SRR3123387	PRJNA309108
JQH01	Domestic pig	Jiangquhai	Yangtze	12.5859	196.617	hap2	Jiangquhai	Yangtze	Modern	ERR977090	PRJEB9922
									Modern	ERR977091	PRJEB9922
									Modern	ERR977092	PRJEB9922
									Modern	ERR977093	PRJEB9922
									Modern	ERR977094	PRJEB9922
									Modern	ERR977095	PRJEB9922
									Modern	ERR977096	PRJEB9922
									Modern	ERR977097	PRJEB9922
JQH03	Domestic pig	Jiangquhai	Yangtze	8.24209	198.534	hap53	Jiangquhai	Yangtze	Modern	ERR977098	PRJEB9922
									Modern	ERR977099	PRJEB9922
									Modern	ERR977100	PRJEB9922
JQH08	Domestic pig	Jiangquhai	Yangtze	8.68891	198.558	hap53	Jiangquhai	Yangtze	Modern	ERR977101	PRJEB9922
									Modern	ERR977102	PRJEB9922
									Modern	ERR977103	PRJEB9922
Erhua9	Domestic pig	Erhualian	Yangtze	21.9475	251.812	hap45	Erhualian	Yangtze	Modern	SRR7772158	PRJNA488327
Erhua10	Domestic pig	Erhualian	Yangtze	21.6536	250.742	hap44	Erhualian	Yangtze	Modern	SRR7772157	PRJNA488327
ErhuaCB101	Domestic pig	Erhualian	Yangtze	23.8763	198.591	hap2	Erhualian	Yangtze	Modern	SRR9599711	PRJNA550237
ErhuaCB102	Domestic pig	Erhualian	Yangtze	23.4175	198.555	hap2	Erhualian	Yangtze	Modern	SRR9599773	PRJNA550237
Wuzhi149	Domestic pig	Wuzhishan	South	22.8873	196.053	hap87	Wuzhishan	South	Modern	SRR949625	PRJNA213179
									Modern	SRR949626	PRJNA213179
Wuzhi809	Domestic pig	Wuzhishan	South	22.7347	196.089	hap88	Wuzhishan	South	Modern	SRR949627	PRJNA213179
									Modern	SRR949628	PRJNA213179
Wuzhi889	Domestic pig	Wuzhishan	South	22.4941	195.851	hap2	Wuzhishan	South	Modern	SRR949629	PRJNA213179
									Modern	SRR949630	PRJNA213179
Wuzhi947	Domestic pig	Wuzhishan	South	22.3531	195.705	hap38	Wuzhishan	South	Modern	SRR949631	PRJNA213179
									Modern	SRR949632	PRJNA213179
Wuzhi955	Domestic pig	Wuzhishan	South	22.9514	196.054	hap2	Wuzhishan	South	Modern	SRR949633	PRJNA213179
									Modern	SRR949634	PRJNA213179
Wuzhi937	Domestic pig	Wuzhishan	South	23.4422	196.527	hap89	Wuzhishan	South	Modern	SRR949635	PRJNA213179
									Modern	SRR949636	PRJNA213179
Luch201	Domestic pig	Luchuan	South	20.7308	196.564	hap56	Luchuan	South	Modern	SRR949657	PRJNA213179
									Modern	SRR949658	PRJNA213179
Luch2016	Domestic pig	Luchuan	South	21.3468	196.561	hap56	Luchuan	South	Modern	SRR949667	PRJNA213179
									Modern	SRR949668	PRJNA213179
Luch202	Domestic pig	Luchuan	South	22.5959	194.488	hap57	Luchuan	South	Modern	SRR949663	PRJNA213179
			South						Modern	SRR949664	PRJNA213179
Luch206	Domestic pig	Luchuan	South	23.8941	194.635	hap36	Luchuan	South	Modern	SRR949665	PRJNA213179
			South						Modern	SRR949666	PRJNA213179
Luch207	Domestic pig	Luchuan	South	23.3872	195.719	hap58	Luchuan	South	Modern	SRR949659	PRJNA213179
			South						Modern	SRR949660	PRJNA213179
Luch208	Domestic pig	Luchuan	South	23.1378	195.861	hap59	Luchuan	South	Modern	SRR949661	PRJNA213179
			South						Modern	SRR949662	PRJNA213179
Bama5	Domestic pig	Bama	South	24.6036	196.391	hap39	Bama	South	Modern	SRR949743	PRJNA213179
			South						Modern	SRR949744	PRJNA213179
Bama12	Domestic pig	Bama	South	22.5903	196.189	hap36	Bama	South	Modern	SRR949745	PRJNA213179
			South						Modern	SRR949746	PRJNA213179
Bama13	Domestic pig	Bama	South	23.7363	196.267	hap37	Bama	South	Modern	SRR949747	PRJNA213179
			South						Modern	SRR949748	PRJNA213179
Bama14	Domestic pig	Bama	South	23.5962	195.449	hap38	Bama	South	Modern	SRR949749	PRJNA213179
			South						Modern	SRR949750	PRJNA213179
Bama15	Domestic pig	Bama	South	23.7011	196.461	hap39	Bama	South	Modern	SRR949751	PRJNA213179
			South						Modern	SRR949752	PRJNA213179
Sumatran1	Sumatran wild boar	Sumatran wild boar	Outgroup	7.77376	177.098	hap68	Sumatran	Sumatran	Modern	ERR173178	PRJEB1683
Sumatran2	Sumatran wild boar	Sumatran wild boar	Outgroup	7.25162	166.829				Modern	ERR173176	PRJEB1683
Barbatus1	Wild sus	Sus barbatus	Outgroup	9.98536	n/a	n/a	Barbatus	n/a	Modern	ERR3632917	PRJEB35180
									Modern	ERR3632918	PRJEB35180
									Modern	ERR3632919	PRJEB35180
Barbatus2	Wild sus	Sus barbatus	Outgroup	18.194	n/a	n/a	Barbatus	n/a	Modern	ERR3632920	PRJEB35180
									Modern	ERR3632921	PRJEB35180
Barbatus3	Wild sus	Sus barbatus	Outgroup	10.4001	n/a	n/a	Barbatus	n/a	Modern	ERR3632922	PRJEB35180
									Modern	ERR3632923	PRJEB35180
									Modern	ERR3632924	PRJEB35180
Verrucosus	Wild sus	Sus verrucosus	Outgroup	33.2741	n/a	n/a	Verrucosus	n/a	Modern	ERR977065	PRJEB9922
									Modern	ERR977066	PRJEB9922
									Modern	ERR977067	PRJEB9922
									Modern	ERR977068	PRJEB9922
									Modern	ERR977069	PRJEB9922
									Modern	ERR977070	PRJEB9922
									Modern	ERR977071	PRJEB9922
									Modern	ERR977072	PRJEB9922
									Modern	ERR977073	PRJEB9922
									Modern	ERR977074	PRJEB9922
									Modern	ERR977075	PRJEB9922
									Modern	ERR977076	PRJEB9922
									Modern	ERR977077	PRJEB9922
									Modern	ERR977078	PRJEB9922
									Modern	ERR977079	PRJEB9922
									Modern	ERR977080	PRJEB9922
									Modern	ERR977081	PRJEB9922
									Modern	ERR977082	PRJEB9922
									Modern	ERR977083	PRJEB9922
									Modern	ERR977084	PRJEB9922
Phacochoerus	Wild phacochoerus	Phacochoerus africanus	Outgroup	13.7465	n/a	n/a	n/a	n/a	Modern	ERR3632906	PRJEB35180
									Modern	ERR3632907	PRJEB35180
									Modern	ERR3632908	PRJEB35180
									Modern	ERR3632909	PRJEB35180
									Modern	ERR3632910	PRJEB35180

## Sheet: (D)Public MT sequences
(D) Published ancient mitochondrial genome nucleotide sequences.
Sample ID	Genebank accession	Location	Site	Age*	Culture	Source	Haplotype in Zhang et al. 2021	MT haplotype in this research
Yuchisi1_5000-4500BP	OL547441.1	Anhui	Yuchisi	3,050-2,550 BCE	Dawenkou-Longshan	Zhang et al. 2021	Hap_1	Hap_2
Lajia3_4300-3900BP	OL547442.1	Qinghai	Lajia	2,350-1,950 BCE	Qijia	Zhang et al. 2021	Hap_2	Hap_13
Xiaoli1_7000-6000BP	OL547443.1	Hebei	Xiaoli	5,050-4,050 BCE	Yangshao: Hougang I	Zhang et al. 2021	Hap_3	Hap_2
Lajia2_4300-3900BP	OL547444.1	Qinghai	Lajia	2,350-1,950 BCE	Qijia	Zhang et al. 2021	Hap_2	Hap_13
Yuchisi2_5000-4500BP	OL547445.1	Anhui	Yuchisi	3,050-2,550 BCE	Dawenkou-Longshan	Zhang et al. 2021	Hap_3	Hap_2
Yuchisi3_5000-4500BP	OL547446.1	Anhui	Yuchisi	3,050-2,550 BCE	Dawenkou-Longshan	Zhang et al. 2021	Hap_4	Hap_14
Xiaoli2_7000-6000BP	OL547447.1	Hebei	Xiaoli	5,050-4,050 BCE	Yangshao: Hougang I	Zhang et al. 2021	Hap_3	Hap_2
Lajia1_3912BP	OL547448.1	Qinghai	Lajia	1,962 BCE	Qijia	Zhang et al. 2021	Hap_2	Hap_13
Quanhucun1_4900-4600BP	OL547449.1	Shaanxi	Quanhucun	2,950-2,650 BCE	Miaodigou II	Zhang et al. 2021	Hap_5	Hap_19
Quanhucun2_5900-5600BP	OL547450.1	Shaanxi	Quanhucun	3,950-3,650 BCE	Miaodigou I	Zhang et al. 2021	Hap_3	Hap_2
Yangguanzhai1_5500-5000BP	OL547451.1	Shaanxi	Yangguanzhai	3,550-3,050 BCE	Miaodigou: First Layer	Zhang et al. 2021	Hap_6	Hap_5
Yangguanzhai2_5500-5000BP	OL547452.1	Shaanxi	Yangguanzhai	3,550-3,050 BCE	Miaodigou: First Layer	Zhang et al. 2021	Hap_7	Hap_6
Yangguanzhai3_5500-5000BP	OL547453.1	Shaanxi	Yangguanzhai	3,550-3,050 BCE	Miaodigou: First Layer	Zhang et al. 2021	Hap_8	Hap_7
Yangguanzhai4_5500-5000BP	OL547454.1	Shaanxi	Yangguanzhai	3,550-3,050 BCE	Miaodigou: First Layer	Zhang et al. 2021	Hap_3	Hap_2
Yangguanzhai5_6000-5500BP	OL547455.1	Shaanxi	Yangguanzhai	4,050-3,550 BCE	Miaodigou: Sixth Layer	Zhang et al. 2021	Hap_9	Hap_16
Yangguanzhai6_6000-5500BP	OL547456.1	Shaanxi	Yangguanzhai	4,050-3,550 BCE	Miaodigou: Sixth Layer	Zhang et al. 2021	Hap_6	Hap_5
Yuhuazhai12_7000BP	OL547457.1	Shaanxi	Yuhuazhai	5,050 BCE	pre-Yangshao: Beishouling	Zhang et al. 2021	Hap_10	Hap_8
Yuhuazhai13_7000BP	OL547458.1	Shaanxi	Yuhuazhai	5,050 BCE	pre-Yangshao: Beishouling	Zhang et al. 2021	Hap_3	Hap_2
Yuhuazhai14_7000BP	OL547459.1	Shaanxi	Yuhuazhai	5,050 BCE	pre-Yangshao: Beishouling	Zhang et al. 2021	Hap_7	Hap_6
Yuhuazhai5_6500-6000BP	OL547460.1	Shaanxi	Yuhuazhai	4,550-4,050 BCE	Shijia	Zhang et al. 2021	Hap_11	Hap_15
Yuhuazhai6_6500-6000BP	OL547461.1	Shaanxi	Yuhuazhai	4,550-4,050 BCE	Shijia	Zhang et al. 2021	Hap_12	Hap_12
Yuhuazhai1_4900-4600BP	OL547462.1	Shaanxi	Yuhuazhai	2,950-2,650 BCE	Miaodigou II	Zhang et al. 2021	Hap_13	Hap_3
Yuhuazhai8_7000-6000BP	OL547463.1	Shaanxi	Yuhuazhai	5,050-4,050 BCE	Banpo	Zhang et al. 2021	Hap_11	Hap_15
Yuhuazhai9_7000-6000BP	OL547464.1	Shaanxi	Yuhuazhai	5,050-4,050 BCE	Banpo	Zhang et al. 2021	Hap_14	Hap_17
Yuhuazhai10_7000-6000BP	OL547465.1	Shaanxi	Yuhuazhai	5,050-4,050 BCE	Banpo	Zhang et al. 2021	Hap_15	Hap_9
Guantaoyuan1_3050-2750BP	OL547466.1	Shaanxi	Guantaoyuan	1,100-800 BCE	Xizhou dynasty	Zhang et al. 2021	Hap_16	Hap_2
Guantaoyuan2_5600-4900BP	OL547467.1	Shaanxi	Guantaoyuan	3,650-2,950 BCE	Xiwangcun	Zhang et al. 2021	Hap_17	Hap_10
Guantaoyuan3_7300-7000BP	OL547468.1	Shaanxi	Guantaoyuan	5,350-5,050 BCE	pre-Yangshao: Beishoulingxia	Zhang et al. 2021	Hap_18	Hap_1
Guantaoyuan4_7300-7000BP	OL547469.1	Shaanxi	Guantaoyuan	5,350-5,050 BCE	pre-Yangshao: Beishoulingxia	Zhang et al. 2021	Hap_3	Hap_2
Xinjie3_5500-5000BP	OL547470.1	Shaanxi	Xinjie	3,550-3,050 BCE	Late Yangshao	Zhang et al. 2021	Hap_3	Hap_2
Xinjie4_5500-5000BP	OL547471.1	Shaanxi	Xinjie	3,550-3,050 BCE	Late Yangshao	Zhang et al. 2021	Hap_19	Hap_11
Xinjie5_5500-5000BP	OL547472.1	Shaanxi	Xinjie	3,550-3,050 BCE	Late Yangshao	Zhang et al. 2021	Hap_20	Hap_4
Xinjie6_5500-5000BP	OL547473.1	Shaanxi	Xinjie	3,550-3,050 BCE	Late Yangshao	Zhang et al. 2021	Hap_9	Hap_22
Yuhuazhai7_6500-6000BP	OL547474.1	Shaanxi	Yuhuazhai	4,550-4,050 BCE	Shijia	Zhang et al. 2021	Hap_20	Hap_4
Yuhuazhai2_6000-5800BP	OL547475.1	Shaanxi	Yuhuazhai	4,050-3,850 BCE	Late Banpo	Zhang et al. 2021	NA	NA
Yuhuazhai3_6000-5800BP	OL547476.1	Shaanxi	Yuhuazhai	4,050-3,850 BCE	Late Banpo	Zhang et al. 2021	Hap_21	Hap_18
Yuhuazhai4_6000-5800BP	OL547477.1	Shaanxi	Yuhuazhai	4,050-3,850 BCE	Late Banpo	Zhang et al. 2021	Hap_22	Hap_20
Yuhuazhai11_7000-6000BP	OL547478.1	Shaanxi	Yuhuazhai	5,050-4,050 BCE	Banpo	Zhang et al. 2021	Hap_23	Hap_21
Quanhucun3_5900-5600BP	OL547479.1	Shaanxi	Quanhucun	3,950-3,650 BCE	Miaodigou I	Zhang et al. 2021	NA	NA
Quanhucun4_5900-5600BP	OL547480.1	Shaanxi	Quanhucun	3,950-3,650 BCE	Miaodigou I	Zhang et al. 2021	Hap_3	Hap_2
Xinjie1_5000-4500BP	OL547481.1	Shaanxi	Xinjie	3,050-2,550 BCE	Early Longshan	Zhang et al. 2021	Hap_3	Hap_2
Xinjie2_5000-4500BP	OL547482.1	Shaanxi	Xinjie	3,050-2,550 BCE	Early Longshan	Zhang et al. 2021	Hap_24	Hap_2
