# Supplementary material for: Ancient Genomics Reveals the Origin, Dispersal, and Human Management of East Asian Domestic Pigs
Source: Mol Biol Evol. 2025 Sep 25;42(9):msaf214. doi: 10.1093/molbev/msaf214 (PMC12461208; doi:10.1093/molbev/msaf214)
Supplement: msaf214_Supplementary_Data [file msaf214_supplementary_data.zip › Supplementary Table S2.xlsx]

## Sheet: (A)f3_sites_pairs 
Table S2. The results of the outgroup f3 and f4-statistics.
(A)The results of the outgroup f3-statistics analysis conducted by ancient archaeological sites.
Source 1	Source 2	Target	f3	std. err	Z	SNPs
Jicha	Haimenkou	Sumatran	1.77741	0.036945	48.11	51069
Miaodigou	Haimenkou	Sumatran	2.0109	0.037794	53.207	233983
Zhenghan	Haimenkou	Sumatran	2.03286	0.038815	52.373	205151
SS14	Haimenkou	Sumatran	1.98437	0.03772	52.608	186279
Gongbeiya	Haimenkou	Sumatran	2.02725	0.038793	52.259	157245
Dashuigou	Haimenkou	Sumatran	2.08711	0.042145	49.523	140629
Xitucheng	Haimenkou	Sumatran	2.07318	0.040695	50.945	206886
Zhucang	Haimenkou	Sumatran	2.10186	0.042077	49.952	115973
Shiyicheng	Haimenkou	Sumatran	2.09965	0.042303	49.633	138202
Xuecheng	Haimenkou	Sumatran	1.84948	0.033804	54.711	89855
Cishan	Haimenkou	Sumatran	2.0095	0.049301	40.76	25229
Dale	Haimenkou	Sumatran	1.84468	0.034984	52.729	223527
Hale	Haimenkou	Sumatran	1.8684	0.036027	51.86	106272
Shimao	Haimenkou	Sumatran	1.94223	0.038411	50.564	98888
Shikouzi	Haimenkou	Sumatran	2.00995	0.040707	49.377	111010
Miaodigou	Jicha	Sumatran	1.87203	0.035873	52.185	140384
Zhenghan	Jicha	Sumatran	1.87667	0.036917	50.835	120960
SS14	Jicha	Sumatran	1.91047	0.036729	52.015	107733
Gongbeiya	Jicha	Sumatran	1.87868	0.037672	49.869	91036
Dashuigou	Jicha	Sumatran	1.93919	0.040202	48.237	83951
Xitucheng	Jicha	Sumatran	1.92741	0.038973	49.455	124113
Zhucang	Jicha	Sumatran	1.95354	0.040688	48.013	69687
Shiyicheng	Jicha	Sumatran	1.93797	0.040277	48.116	82872
Xuecheng	Jicha	Sumatran	1.73943	0.034716	50.105	51785
Cishan	Jicha	Sumatran	2.02026	0.057579	35.087	14829
Dale	Jicha	Sumatran	1.85688	0.035936	51.672	129484
Hale	Jicha	Sumatran	1.87801	0.039428	47.632	58707
Shimao	Jicha	Sumatran	1.8345	0.03765	48.726	60782
Shikouzi	Jicha	Sumatran	1.84384	0.040419	45.618	64477
Zhenghan	Miaodigou	Sumatran	2.3144	0.042247	54.783	613760
SS14	Miaodigou	Sumatran	2.21252	0.039726	55.694	560128
Gongbeiya	Miaodigou	Sumatran	2.32113	0.042092	55.144	464837
Dashuigou	Miaodigou	Sumatran	2.34908	0.044994	52.209	401499
Xitucheng	Miaodigou	Sumatran	2.32946	0.043936	53.019	600199
Zhucang	Miaodigou	Sumatran	2.32846	0.044805	51.969	332761
Shiyicheng	Miaodigou	Sumatran	2.37286	0.045814	51.793	397422
Xuecheng	Miaodigou	Sumatran	2.0326	0.035326	57.539	224236
Cishan	Miaodigou	Sumatran	2.25082	0.046458	48.448	67058
Dale	Miaodigou	Sumatran	1.93382	0.035228	54.894	676768
Hale	Miaodigou	Sumatran	1.98139	0.035896	55.199	331931
Shimao	Miaodigou	Sumatran	2.20057	0.040628	54.164	263026
Shikouzi	Miaodigou	Sumatran	2.31511	0.042815	54.072	324281
SS14	Zhenghan	Sumatran	2.23416	0.040414	55.282	487804
Gongbeiya	Zhenghan	Sumatran	2.53984	0.047004	54.035	399079
Dashuigou	Zhenghan	Sumatran	2.55388	0.049542	51.55	347485
Xitucheng	Zhenghan	Sumatran	2.56985	0.049126	52.312	526240
Zhucang	Zhenghan	Sumatran	2.56372	0.050197	51.073	284048
Shiyicheng	Zhenghan	Sumatran	2.69404	0.052406	51.407	336930
Xuecheng	Zhenghan	Sumatran	2.06245	0.036219	56.943	195242
Cishan	Zhenghan	Sumatran	2.26573	0.047206	47.996	58727
Dale	Zhenghan	Sumatran	1.94985	0.035938	54.256	601479
Hale	Zhenghan	Sumatran	1.99321	0.037079	53.756	290288
Shimao	Zhenghan	Sumatran	2.39922	0.045558	52.663	225890
Shikouzi	Zhenghan	Sumatran	2.56875	0.048662	52.787	277968
Gongbeiya	SS14	Sumatran	2.23912	0.040565	55.199	374410
Dashuigou	SS14	Sumatran	2.26611	0.043258	52.386	323208
Xitucheng	SS14	Sumatran	2.27466	0.042467	53.563	489475
Zhucang	SS14	Sumatran	2.27228	0.043378	52.384	262790
Shiyicheng	SS14	Sumatran	2.28333	0.043375	52.641	314216
Xuecheng	SS14	Sumatran	2.00787	0.035425	56.679	176643
Cishan	SS14	Sumatran	2.27393	0.048445	46.938	52705
Dale	SS14	Sumatran	2.01421	0.037438	53.801	537036
Hale	SS14	Sumatran	2.04782	0.037893	54.042	264883
Shimao	SS14	Sumatran	2.11273	0.038835	54.402	206786
Shikouzi	SS14	Sumatran	2.21969	0.041141	53.953	264186
Dashuigou	Gongbeiya	Sumatran	2.59291	0.049683	52.189	263001
Xitucheng	Gongbeiya	Sumatran	2.5566	0.048818	52.37	400241
Zhucang	Gongbeiya	Sumatran	2.56024	0.050147	51.055	215482
Shiyicheng	Gongbeiya	Sumatran	2.65596	0.052369	50.717	254989
Xuecheng	Gongbeiya	Sumatran	2.03637	0.0366	55.638	148975
Cishan	Gongbeiya	Sumatran	2.26078	0.048098	47.004	45114
Dale	Gongbeiya	Sumatran	1.95948	0.036246	54.061	456513
Hale	Gongbeiya	Sumatran	1.98078	0.036219	54.689	231289
Shimao	Gongbeiya	Sumatran	2.43301	0.046222	52.638	165093
Shikouzi	Gongbeiya	Sumatran	2.61952	0.048898	53.571	217804
Xitucheng	Dashuigou	Sumatran	2.53675	0.051007	49.733	353353
Zhucang	Dashuigou	Sumatran	2.53518	0.051744	48.995	196433
Shiyicheng	Dashuigou	Sumatran	2.64479	0.054688	48.361	232136
Xuecheng	Dashuigou	Sumatran	2.11349	0.039328	53.74	134085
Cishan	Dashuigou	Sumatran	2.31827	0.053458	43.366	40267
Dale	Dashuigou	Sumatran	2.05087	0.039507	51.912	390555
Hale	Dashuigou	Sumatran	2.08017	0.039689	52.412	186169
Shimao	Dashuigou	Sumatran	2.59977	0.051468	50.512	154386
Shikouzi	Dashuigou	Sumatran	2.64652	0.051709	51.181	183579
Zhucang	Xitucheng	Sumatran	2.59075	0.051444	50.361	291009
Shiyicheng	Xitucheng	Sumatran	2.62412	0.052678	49.814	347809
Xuecheng	Xitucheng	Sumatran	2.11135	0.038907	54.267	196350
Cishan	Xitucheng	Sumatran	2.30767	0.049767	46.369	59359
Dale	Xitucheng	Sumatran	2.00521	0.038231	52.449	594365
Hale	Xitucheng	Sumatran	2.04274	0.038648	52.855	287525
Shimao	Xitucheng	Sumatran	2.40905	0.047423	50.8	230281
Shikouzi	Xitucheng	Sumatran	2.54084	0.049427	51.406	280168
Shiyicheng	Zhucang	Sumatran	2.63661	0.05455	48.334	193261
Xuecheng	Zhucang	Sumatran	2.13491	0.040588	52.599	111518
Cishan	Zhucang	Sumatran	2.33128	0.055094	42.315	33402
Dale	Zhucang	Sumatran	2.04184	0.039531	51.651	321103
Hale	Zhucang	Sumatran	2.07981	0.040239	51.686	150221
Shimao	Zhucang	Sumatran	2.43469	0.049451	49.234	131797
Shikouzi	Zhucang	Sumatran	2.52377	0.05009	50.385	151096
Xuecheng	Shiyicheng	Sumatran	2.17068	0.041906	51.799	132794
Cishan	Shiyicheng	Sumatran	2.27422	0.052157	43.603	39843
Dale	Shiyicheng	Sumatran	2.02076	0.039244	51.492	387084
Hale	Shiyicheng	Sumatran	2.05977	0.039088	52.695	179053
Shimao	Shiyicheng	Sumatran	2.53584	0.05203	48.738	155624
Shikouzi	Shiyicheng	Sumatran	2.65857	0.053178	49.993	177457
Cishan	Xuecheng	Sumatran	2.04435	0.050033	40.86	25399
Dale	Xuecheng	Sumatran	1.84201	0.032258	57.103	213677
Hale	Xuecheng	Sumatran	1.89032	0.033804	55.92	96375
Shimao	Xuecheng	Sumatran	1.95589	0.035944	54.414	102882
Shikouzi	Xuecheng	Sumatran	2.03383	0.036997	54.973	103631
Dale	Cishan	Sumatran	2.11692	0.044871	47.178	63621
Hale	Cishan	Sumatran	2.14748	0.050149	42.822	30280
Shimao	Cishan	Sumatran	2.18662	0.050546	43.26	28451
Shikouzi	Cishan	Sumatran	2.2201	0.051713	42.931	31980
Hale	Dale	Sumatran	3.12859	0.056323	55.547	274414
Shimao	Dale	Sumatran	1.91724	0.035874	53.444	254352
Shikouzi	Dale	Sumatran	1.93302	0.036312	53.233	319387
Shimao	Hale	Sumatran	1.9428	0.036278	53.553	105418
Shikouzi	Hale	Sumatran	1.95644	0.037005	52.87	165125
Shikouzi	Shimao	Sumatran	2.45136	0.048127	50.935	114633

## Sheet: (B)f4_sites_pairs
(B)The results of the f4-statistics analysis conducted by ancient archaeological sites.
Outgroup	Pop1	Pop2	Pop3	f4	Z	nBABA	nABBA	nSNPs
Sumatran	Haimenkou	Jicha	Miaodigou	0.00892	8.632	6453	5578	98103
Sumatran	Haimenkou	Jicha	Zhenghan	0.010251	8.632	6564	5573	96625
Sumatran	Haimenkou	Jicha	SS14	0.0075	6.603	5678	5002	90130
Sumatran	Haimenkou	Jicha	Gongbeiya	0.010342	7.877	5035	4268	74212
Sumatran	Haimenkou	Jicha	Dashuigou	0.011277	8.766	4491	3729	67538
Sumatran	Haimenkou	Jicha	Xitucheng	0.010124	8.598	6177	5252	91394
Sumatran	Haimenkou	Jicha	Zhucang	0.011262	7.901	3889	3232	58383
Sumatran	Haimenkou	Jicha	Shiyicheng	0.010503	7.92	4549	3834	68145
Sumatran	Haimenkou	Jicha	Xuecheng	0.006237	4.228	3103	2793	49705
Sumatran	Haimenkou	Jicha	Cishan	0.005345	2.052	809	735	13867
Sumatran	Haimenkou	Jicha	Dale	-0.002408	-2.381	5599	5834	97402
Sumatran	Haimenkou	Jicha	Hale	-0.002477	-1.686	2742	2861	47934
Sumatran	Haimenkou	Jicha	Shimao	0.010511	7.238	3430	2878	52506
Sumatran	Haimenkou	Jicha	Shikouzi	0.010027	6.502	3608	3078	52856
Sumatran	Haimenkou	Miaodigou	Zhenghan	0.001009	1.784	22099	21726	369641
Sumatran	Haimenkou	Miaodigou	SS14	-0.002047	-3.313	20217	20920	343537
Sumatran	Haimenkou	Miaodigou	Gongbeiya	0.001264	1.984	16930	16570	284174
Sumatran	Haimenkou	Miaodigou	Dashuigou	0.002979	5.01	14748	14004	249947
Sumatran	Haimenkou	Xitucheng	Miaodigou	-0.001145	-2.142	20741	20343	347834
Sumatran	Haimenkou	Miaodigou	Zhucang	0.002078	3.076	12708	12266	212958
Sumatran	Haimenkou	Miaodigou	Shiyicheng	0.0018	2.653	14876	14424	251279
Sumatran	Haimenkou	Miaodigou	Xuecheng	-0.000512	-0.728	9805	9890	165641
Sumatran	Haimenkou	Miaodigou	Cishan	-0.000612	-0.447	2698	2726	46749
Sumatran	Haimenkou	Miaodigou	Dale	-0.011544	-18.893	22129	26429	372538
Sumatran	Haimenkou	Miaodigou	Hale	-0.011016	-13.178	11343	13444	190770
Sumatran	Haimenkou	Miaodigou	Shimao	0.002007	2.8	10325	9969	177320
Sumatran	Haimenkou	Miaodigou	Shikouzi	0.001356	1.91	11898	11627	200086
Sumatran	Haimenkou	Zhenghan	SS14	-0.003315	-4.899	19859	20982	338870
Sumatran	Haimenkou	Zhenghan	Gongbeiya	0.00033	0.494	15360	15267	280696
Sumatran	Haimenkou	Zhenghan	Dashuigou	0.001733	2.672	13461	13034	246704
Sumatran	Haimenkou	Zhenghan	Xitucheng	0.000212	0.383	18654	18581	342907
Sumatran	Haimenkou	Zhenghan	Zhucang	0.002091	2.931	11466	11027	210115
Sumatran	Haimenkou	Zhenghan	Shiyicheng	0.000548	0.757	12921	12785	247790
Sumatran	Haimenkou	Zhenghan	Xuecheng	-0.002187	-2.57	9512	9868	163039
Sumatran	Haimenkou	Zhenghan	Cishan	-0.001092	-0.709	2735	2785	46132
Sumatran	Haimenkou	Zhenghan	Dale	-0.012585	-18.671	21742	26356	366616
Sumatran	Haimenkou	Zhenghan	Hale	-0.011674	-12.876	11225	13429	188767
Sumatran	Haimenkou	Zhenghan	Shimao	0.00073	0.993	9307	9180	174220
Sumatran	Haimenkou	Zhenghan	Shikouzi	-0.00015	-0.202	10602	10632	197821
Sumatran	Haimenkou	SS14	Gongbeiya	0.00303	4.057	16223	15423	264029
Sumatran	Haimenkou	SS14	Dashuigou	0.005192	6.69	14051	12859	229645
Sumatran	Haimenkou	Xitucheng	SS14	-0.003296	-4.979	19550	18500	318563
Sumatran	Haimenkou	SS14	Zhucang	0.004729	5.78	11919	10996	195194
Sumatran	Haimenkou	SS14	Shiyicheng	0.004549	5.727	14192	13148	229575
Sumatran	Haimenkou	SS14	Xuecheng	0.000401	0.451	8987	8925	152569
Sumatran	Haimenkou	SS14	Cishan	0.002065	1.401	2457	2367	43287
Sumatran	Haimenkou	SS14	Dale	-0.009241	-14.641	19639	22790	340966
Sumatran	Haimenkou	SS14	Hale	-0.008148	-9.503	10480	11942	179466
Sumatran	Haimenkou	SS14	Shimao	0.003972	4.727	9727	9088	160843
Sumatran	Haimenkou	SS14	Shikouzi	0.003019	3.445	11571	11006	186977
Sumatran	Haimenkou	Gongbeiya	Dashuigou	0.001992	2.724	10158	9779	190225
Sumatran	Haimenkou	Gongbeiya	Xitucheng	2e-05	0.031	14431	14425	263893
Sumatran	Haimenkou	Gongbeiya	Zhucang	0.001066	1.315	8811	8639	161321
Sumatran	Haimenkou	Gongbeiya	Shiyicheng	0.000162	0.198	9955	9924	189455
Sumatran	Haimenkou	Gongbeiya	Xuecheng	-0.002302	-2.27	7467	7758	126518
Sumatran	Haimenkou	Gongbeiya	Cishan	0.000114	0.066	2148	2144	36122
Sumatran	Haimenkou	Gongbeiya	Dale	-0.012847	-16.903	16705	20330	282162
Sumatran	Haimenkou	Gongbeiya	Hale	-0.011074	-10.79	9159	10847	152453
Sumatran	Haimenkou	Gongbeiya	Shimao	0.000826	0.888	6817	6709	130837
Sumatran	Haimenkou	Gongbeiya	Shikouzi	-0.000223	-0.271	8172	8207	157919
Sumatran	Haimenkou	Dashuigou	Xitucheng	-0.001626	-2.624	12516	12897	234207
Sumatran	Haimenkou	Dashuigou	Zhucang	-0.000519	-0.645	7775	7851	146386
Sumatran	Haimenkou	Dashuigou	Shiyicheng	-0.001746	-2.253	8857	9157	171718
Sumatran	Haimenkou	Dashuigou	Xuecheng	-0.004491	-4.635	6238	6744	112574
Sumatran	Haimenkou	Dashuigou	Cishan	-0.00114	-0.645	1789	1826	32019
Sumatran	Haimenkou	Dashuigou	Dale	-0.01451	-20.046	13603	17202	248033
Sumatran	Haimenkou	Dashuigou	Hale	-0.014265	-13.96	6932	8734	126313
Sumatran	Haimenkou	Dashuigou	Shimao	-0.001584	-2.04	5727	5920	122221
Sumatran	Haimenkou	Dashuigou	Shikouzi	-0.00187	-2.24	6628	6879	134473
Sumatran	Haimenkou	Xitucheng	Zhucang	0.000938	1.378	10794	10607	200236
Sumatran	Haimenkou	Xitucheng	Shiyicheng	0.000373	0.57	12698	12610	235961
Sumatran	Haimenkou	Xitucheng	Xuecheng	-0.002475	-3.162	8869	9246	152340
Sumatran	Haimenkou	Xitucheng	Cishan	-0.000876	-0.58	2507	2545	43376
Sumatran	Haimenkou	Xitucheng	Dale	-0.013084	-20.936	20088	24604	345134
Sumatran	Haimenkou	Xitucheng	Hale	-0.01239	-14.504	10301	12488	176510
Sumatran	Haimenkou	Xitucheng	Shimao	0.00074	1.063	9011	8889	164959
Sumatran	Haimenkou	Xitucheng	Shikouzi	-0.000205	-0.284	10213	10251	185618
Sumatran	Haimenkou	Zhucang	Shiyicheng	-0.000729	-0.852	7774	7882	148059
Sumatran	Haimenkou	Zhucang	Xuecheng	-0.003364	-3.167	5594	5920	96920
Sumatran	Haimenkou	Zhucang	Cishan	-0.004317	-2.191	1543	1662	27680
Sumatran	Haimenkou	Zhucang	Dale	-0.014894	-19.078	11752	14900	211362
Sumatran	Haimenkou	Zhucang	Hale	-0.012939	-11.769	6018	7392	106208
Sumatran	Haimenkou	Zhucang	Shimao	-0.001107	-1.108	5530	5646	105145
Sumatran	Haimenkou	Zhucang	Shikouzi	-0.001288	-1.372	6020	6166	113764
Sumatran	Haimenkou	Shiyicheng	Xuecheng	-0.00388	-3.934	6486	6927	113455
Sumatran	Haimenkou	Shiyicheng	Cishan	-0.003073	-1.639	1840	1939	32137
Sumatran	Haimenkou	Shiyicheng	Dale	-0.013644	-17.692	14277	17678	249286
Sumatran	Haimenkou	Shiyicheng	Hale	-0.013525	-12.899	7097	8775	124025
Sumatran	Haimenkou	Shiyicheng	Shimao	0.000497	0.525	6359	6298	123502
Sumatran	Haimenkou	Shiyicheng	Shikouzi	-0.000993	-1.164	6888	7020	132707
Sumatran	Haimenkou	Xuecheng	Cishan	0.000574	0.294	1317	1303	24177
Sumatran	Haimenkou	Xuecheng	Dale	-0.010055	-11.474	9329	10980	164214
Sumatran	Haimenkou	Xuecheng	Hale	-0.009202	-7.446	4542	5286	80829
Sumatran	Haimenkou	Xuecheng	Shimao	0.003787	3.625	5501	5155	91388
Sumatran	Haimenkou	Xuecheng	Shikouzi	0.002043	1.729	5435	5252	89188
Sumatran	Haimenkou	Cishan	Dale	-0.010621	-7.593	2506	2998	46372
Sumatran	Haimenkou	Cishan	Hale	-0.01053	-5.406	1306	1559	23990
Sumatran	Haimenkou	Cishan	Shimao	0.002495	1.285	1404	1343	24503
Sumatran	Haimenkou	Cishan	Shikouzi	0.002461	1.169	1605	1542	25704
Sumatran	Haimenkou	Dale	Hale	0.000238	0.416	6968	6922	189852
Sumatran	Haimenkou	Dale	Shimao	0.012981	16.175	12002	9721	175717
Sumatran	Haimenkou	Dale	Shikouzi	0.012713	14.242	14372	11845	198774
Sumatran	Haimenkou	Hale	Shimao	0.01156	10.012	5313	4394	79454
Sumatran	Haimenkou	Hale	Shikouzi	0.011657	10.423	7923	6640	110016
Sumatran	Haimenkou	Shimao	Shikouzi	-0.000573	-0.574	4626	4679	92546
Sumatran	Jicha	Haimenkou	Miaodigou	0.001402	1.456	5716	5578	98103
Sumatran	Jicha	Haimenkou	Zhenghan	0.000558	0.525	5627	5573	96625
Sumatran	Jicha	Haimenkou	SS14	0.004427	3.823	5401	5002	90130
Sumatran	Jicha	Haimenkou	Gongbeiya	0.001305	1.114	4365	4268	74212
Sumatran	Jicha	Haimenkou	Dashuigou	0.001368	1.146	3821	3729	67538
Sumatran	Jicha	Haimenkou	Xitucheng	0.002508	2.37	5481	5252	91394
Sumatran	Jicha	Haimenkou	Zhucang	0.003597	2.697	3442	3232	58383
Sumatran	Jicha	Haimenkou	Shiyicheng	0.002599	2.12	4011	3834	68145
Sumatran	Jicha	Haimenkou	Xuecheng	0.001147	0.811	2850	2793	49705
Sumatran	Jicha	Haimenkou	Cishan	0.007455	2.694	839	735	13867
Sumatran	Jicha	Haimenkou	Dale	-0.000146	-0.142	5820	5834	97402
Sumatran	Jicha	Haimenkou	Hale	0.000349	0.24	2878	2861	47934
Sumatran	Jicha	Haimenkou	Shimao	0.003959	2.857	3086	2878	52506
Sumatran	Jicha	Haimenkou	Shikouzi	-0.000688	-0.482	3041	3078	52856
Sumatran	Jicha	Miaodigou	Zhenghan	-1.4e-05	-0.023	12388	12391	229646
Sumatran	Jicha	Miaodigou	SS14	0.001884	2.982	11865	11465	212356
Sumatran	Jicha	Miaodigou	Gongbeiya	-0.000755	-1.141	9320	9451	173570
Sumatran	Jicha	Miaodigou	Dashuigou	0.001008	1.449	8400	8241	157164
Sumatran	Jicha	Miaodigou	Xitucheng	0.001084	1.98	11938	11702	217436
Sumatran	Jicha	Miaodigou	Zhucang	0.000925	1.211	7360	7235	135322
Sumatran	Jicha	Miaodigou	Shiyicheng	0.000335	0.467	8550	8496	159212
Sumatran	Jicha	Miaodigou	Xuecheng	0.001491	1.73	5602	5450	102101
Sumatran	Jicha	Miaodigou	Cishan	0.004874	3.105	1688	1544	29620
Sumatran	Jicha	Miaodigou	Dale	-0.001126	-1.831	13891	14152	231753
Sumatran	Jicha	Miaodigou	Hale	-0.000194	-0.218	6911	6933	113266
Sumatran	Jicha	Miaodigou	Shimao	0.002941	3.574	6180	5840	115689
Sumatran	Jicha	Miaodigou	Shikouzi	-0.000879	-1.106	6577	6684	122480
Sumatran	Jicha	Zhenghan	SS14	0.001949	2.606	11827	11420	209239
Sumatran	Jicha	Zhenghan	Gongbeiya	-0.000667	-0.859	8557	8671	171230
Sumatran	Jicha	Zhenghan	Dashuigou	0.000679	0.929	7581	7476	154876
Sumatran	Jicha	Zhenghan	Xitucheng	0.000988	1.573	10819	10608	214042
Sumatran	Jicha	Zhenghan	Zhucang	0.001645	1.973	6613	6394	133309
Sumatran	Jicha	Zhenghan	Shiyicheng	0.001109	1.415	7534	7360	156829
Sumatran	Jicha	Zhenghan	Xuecheng	0.001113	1.167	5541	5429	100409
Sumatran	Jicha	Zhenghan	Cishan	0.005079	2.757	1693	1545	29189
Sumatran	Jicha	Zhenghan	Dale	-0.001199	-1.671	13747	14020	227742
Sumatran	Jicha	Zhenghan	Hale	0.000882	0.936	6933	6834	111938
Sumatran	Jicha	Zhenghan	Shimao	0.002802	3.256	5600	5282	113497
Sumatran	Jicha	Zhenghan	Shikouzi	-0.001699	-2.04	5776	5982	120957
Sumatran	Jicha	SS14	Gongbeiya	-0.002799	-3.354	8696	9145	160303
Sumatran	Jicha	SS14	Dashuigou	-0.001043	-1.236	7702	7851	143516
Sumatran	Jicha	SS14	Xitucheng	-0.000969	-1.364	10782	10974	197823
Sumatran	Jicha	SS14	Zhucang	-0.000703	-0.755	6664	6751	123339
Sumatran	Jicha	SS14	Shiyicheng	-0.001051	-1.18	7958	8110	144599
Sumatran	Jicha	SS14	Xuecheng	-0.000328	-0.316	5062	5093	93751
Sumatran	Jicha	SS14	Cishan	0.002932	1.55	1477	1397	27287
Sumatran	Jicha	SS14	Dale	-0.00295	-3.993	12104	12726	210731
Sumatran	Jicha	SS14	Hale	-0.001288	-1.27	6150	6286	105973
Sumatran	Jicha	SS14	Shimao	0.001409	1.508	5682	5535	104419
Sumatran	Jicha	SS14	Shikouzi	-0.0035	-3.768	6075	6473	113702
Sumatran	Jicha	Gongbeiya	Dashuigou	0.001391	1.572	5730	5567	117440
Sumatran	Jicha	Gongbeiya	Xitucheng	0.001702	2.325	8342	8066	161919
Sumatran	Jicha	Gongbeiya	Zhucang	0.001989	2.144	5094	4894	100691
Sumatran	Jicha	Gongbeiya	Shiyicheng	0.000407	0.443	5722	5674	117877
Sumatran	Jicha	Gongbeiya	Xuecheng	0.002423	2.11	4323	4137	76760
Sumatran	Jicha	Gongbeiya	Cishan	0.009282	4.445	1327	1118	22477
Sumatran	Jicha	Gongbeiya	Dale	-0.000326	-0.401	10492	10549	172310
Sumatran	Jicha	Gongbeiya	Hale	0.001395	1.236	5612	5488	89242
Sumatran	Jicha	Gongbeiya	Shimao	0.003235	3.271	4127	3855	84242
Sumatran	Jicha	Gongbeiya	Shikouzi	0.000426	0.426	4605	4564	95023
Sumatran	Jicha	Dashuigou	Xitucheng	0.000316	0.441	7425	7378	147844
Sumatran	Jicha	Dashuigou	Zhucang	-0.000248	-0.26	4579	4602	93767
Sumatran	Jicha	Dashuigou	Shiyicheng	-0.00044	-0.486	5230	5278	109924
Sumatran	Jicha	Dashuigou	Xuecheng	0.000372	0.321	3731	3705	70137
Sumatran	Jicha	Dashuigou	Cishan	0.003755	1.769	1103	1026	20438
Sumatran	Jicha	Dashuigou	Dale	-0.002419	-2.967	8858	9235	155939
Sumatran	Jicha	Dashuigou	Hale	-0.002591	-2.303	4322	4519	76121
Sumatran	Jicha	Dashuigou	Shimao	0.001357	1.361	3548	3439	80223
Sumatran	Jicha	Dashuigou	Shikouzi	-0.001682	-1.752	3793	3933	83433
Sumatran	Jicha	Xitucheng	Zhucang	0.000637	0.83	6310	6228	127690
Sumatran	Jicha	Xitucheng	Shiyicheng	-0.000383	-0.534	7443	7500	150213
Sumatran	Jicha	Xitucheng	Xuecheng	0.000136	0.143	5117	5104	94483
Sumatran	Jicha	Xitucheng	Cishan	0.002951	1.648	1550	1468	27620
Sumatran	Jicha	Xitucheng	Dale	-0.002477	-3.633	12722	13256	215708
Sumatran	Jicha	Xitucheng	Hale	-0.00121	-1.279	6310	6438	105207
Sumatran	Jicha	Xitucheng	Shimao	0.001896	2.14	5403	5197	108226
Sumatran	Jicha	Xitucheng	Shikouzi	-0.002393	-2.914	5637	5911	114274
Sumatran	Jicha	Zhucang	Shiyicheng	-0.00163	-1.688	4544	4700	95535
Sumatran	Jicha	Zhucang	Xuecheng	0.000487	0.402	3255	3226	60613
Sumatran	Jicha	Zhucang	Cishan	-0.000891	-0.389	920	935	17816
Sumatran	Jicha	Zhucang	Dale	-0.003101	-3.608	7703	8119	134265
Sumatran	Jicha	Zhucang	Hale	-0.002178	-1.795	3705	3846	64505
Sumatran	Jicha	Zhucang	Shimao	0.001916	1.679	3460	3326	69661
Sumatran	Jicha	Zhucang	Shikouzi	-0.001485	-1.297	3513	3618	71230
Sumatran	Jicha	Shiyicheng	Xuecheng	0.002493	2.132	3882	3705	71111
Sumatran	Jicha	Shiyicheng	Cishan	0.003899	1.753	1190	1109	20646
Sumatran	Jicha	Shiyicheng	Dale	-0.002443	-2.883	9256	9642	157927
Sumatran	Jicha	Shiyicheng	Hale	-0.0016	-1.297	4476	4596	75014
Sumatran	Jicha	Shiyicheng	Shimao	0.002175	2.119	3908	3731	81789
Sumatran	Jicha	Shiyicheng	Shikouzi	-0.001269	-1.224	3960	4065	82934
Sumatran	Jicha	Xuecheng	Cishan	0.003483	1.367	833	780	15039
Sumatran	Jicha	Xuecheng	Dale	-0.002576	-2.554	5742	6003	101230
Sumatran	Jicha	Xuecheng	Hale	-0.004331	-2.862	2642	2850	48029
Sumatran	Jicha	Xuecheng	Shimao	-0.000159	-0.129	2989	2999	58169
Sumatran	Jicha	Xuecheng	Shikouzi	-0.004417	-3.471	2840	3080	54387
Sumatran	Jicha	Cishan	Dale	-0.007249	-4.009	1516	1729	29385
Sumatran	Jicha	Cishan	Hale	-0.007185	-2.652	758	863	14544
Sumatran	Jicha	Cishan	Shimao	-0.000841	-0.353	828	841	16051
Sumatran	Jicha	Cishan	Shikouzi	-0.006135	-2.516	864	963	16199
Sumatran	Jicha	Dale	Hale	0.00014	0.212	3943	3927	112682
Sumatran	Jicha	Dale	Shimao	0.004841	5.09	6794	6239	114661
Sumatran	Jicha	Dale	Shikouzi	-0.000139	-0.153	7358	7375	121665
Sumatran	Jicha	Hale	Shimao	0.004982	3.338	2993	2744	50035
Sumatran	Jicha	Hale	Shikouzi	-0.001885	-1.368	3918	4039	64325
Sumatran	Jicha	Shimao	Shikouzi	-0.00483	-4.134	2522	2810	59658
Sumatran	Miaodigou	Haimenkou	Jicha	-0.007519	-7.034	5716	6453	98103
Sumatran	Miaodigou	Haimenkou	Zhenghan	0.016465	24.231	27812	21726	369641
Sumatran	Miaodigou	Haimenkou	SS14	0.00948	13.448	24177	20920	343537
Sumatran	Miaodigou	Haimenkou	Gongbeiya	0.016112	22.413	21149	16570	284174
Sumatran	Miaodigou	Haimenkou	Dashuigou	0.016647	22.753	18164	14004	249947
Sumatran	Miaodigou	Haimenkou	Xitucheng	0.015411	25.329	25703	20343	347834
Sumatran	Miaodigou	Haimenkou	Zhucang	0.013908	17.731	15228	12266	212958
Sumatran	Miaodigou	Haimenkou	Shiyicheng	0.017255	23.529	18760	14424	251279
Sumatran	Miaodigou	Haimenkou	Xuecheng	0.007854	9.811	11191	9890	165641
Sumatran	Miaodigou	Haimenkou	Cishan	0.009538	6.587	3172	2726	46749
Sumatran	Miaodigou	Haimenkou	Dale	-0.007701	-11.602	23561	26429	372538
Sumatran	Miaodigou	Haimenkou	Hale	-0.006902	-8.581	12127	13444	190770
Sumatran	Miaodigou	Haimenkou	Shimao	0.015555	19.918	12728	9969	177320
Sumatran	Miaodigou	Haimenkou	Shikouzi	0.017034	21.25	15035	11627	200086
Sumatran	Miaodigou	Jicha	Zhenghan	0.02509	29.358	18153	12391	229646
Sumatran	Miaodigou	Jicha	SS14	0.017382	22.288	15156	11465	212356
Sumatran	Miaodigou	Jicha	Gongbeiya	0.024201	26.551	13651	9451	173570
Sumatran	Miaodigou	Jicha	Dashuigou	0.023464	25.39	11929	8241	157164
Sumatran	Miaodigou	Jicha	Xitucheng	0.02395	27.694	16909	11702	217436
Sumatran	Miaodigou	Jicha	Zhucang	0.022166	21.598	10234	7235	135322
Sumatran	Miaodigou	Jicha	Shiyicheng	0.024599	25.034	12413	8496	159212
Sumatran	Miaodigou	Jicha	Xuecheng	0.016795	17.569	7164	5450	102101
Sumatran	Miaodigou	Jicha	Cishan	0.015796	9.029	2012	1544	29620
Sumatran	Miaodigou	Jicha	Dale	0.000468	0.639	14260	14152	231753
Sumatran	Miaodigou	Jicha	Hale	0.0006	0.635	7001	6933	113266
Sumatran	Miaodigou	Jicha	Shimao	0.024728	24.247	8701	5840	115689
Sumatran	Miaodigou	Jicha	Shikouzi	0.024335	22.303	9665	6684	122480
Sumatran	Miaodigou	Zhenghan	SS14	-0.007209	-13.618	55092	61652	909859
Sumatran	Miaodigou	Zhenghan	Gongbeiya	-0.000253	-0.509	43643	43833	749511
Sumatran	Miaodigou	Zhenghan	Dashuigou	0.00048	0.978	36820	36512	641125
Sumatran	Miaodigou	Zhenghan	Xitucheng	-0.001332	-3.259	52847	54075	921222
Sumatran	Miaodigou	Zhenghan	Zhucang	-0.001963	-3.784	30387	31445	539167
Sumatran	Miaodigou	Zhenghan	Shiyicheng	7.1e-05	0.144	35545	35499	641803
Sumatran	Miaodigou	Zhenghan	Xuecheng	-0.006751	-11.075	21786	24236	362891
Sumatran	Miaodigou	Zhenghan	Cishan	-0.00528	-5.3	6642	7220	109444
Sumatran	Miaodigou	Zhenghan	Dale	-0.02512	-47.693	57033	81989	993483
Sumatran	Miaodigou	Zhenghan	Hale	-0.024478	-38.059	29916	42500	514086
Sumatran	Miaodigou	Zhenghan	Shimao	-0.000125	-0.223	23931	23984	420446
Sumatran	Miaodigou	Zhenghan	Shikouzi	0.00121	2.295	30273	29640	523277
Sumatran	Miaodigou	SS14	Gongbeiya	0.006897	12.388	47156	42322	700730
Sumatran	Miaodigou	SS14	Dashuigou	0.007285	12.623	39224	34904	593030
Sumatran	Miaodigou	SS14	Xitucheng	0.005785	12.536	56384	51467	849944
Sumatran	Miaodigou	SS14	Zhucang	0.004864	8.093	32459	30040	497227
Sumatran	Miaodigou	SS14	Shiyicheng	0.007572	13.368	39758	35291	589901
Sumatran	Miaodigou	SS14	Xuecheng	0.000318	0.467	21012	20905	336864
Sumatran	Miaodigou	SS14	Cishan	0.00106	1.073	6136	6028	101907
Sumatran	Miaodigou	SS14	Dale	-0.017583	-38.302	52066	68192	917097
Sumatran	Miaodigou	SS14	Hale	-0.016968	-28.843	27911	36159	486063
Sumatran	Miaodigou	SS14	Shimao	0.006929	10.685	25213	22551	384142
Sumatran	Miaodigou	SS14	Shikouzi	0.008022	13.403	33671	29726	491862
Sumatran	Miaodigou	Gongbeiya	Dashuigou	0.000416	0.78	27561	27358	488040
Sumatran	Miaodigou	Gongbeiya	Xitucheng	-0.001023	-2.343	40596	41313	700454
Sumatran	Miaodigou	Gongbeiya	Zhucang	-0.002076	-3.631	23184	24032	408567
Sumatran	Miaodigou	Gongbeiya	Shiyicheng	0.000433	0.789	27340	27130	484815
Sumatran	Miaodigou	Gongbeiya	Xuecheng	-0.006675	-9.231	16749	18597	276842
Sumatran	Miaodigou	Gongbeiya	Cishan	-0.004643	-4.267	5159	5550	84377
Sumatran	Miaodigou	Gongbeiya	Dale	-0.024429	-44.93	43516	61955	754776
Sumatran	Miaodigou	Gongbeiya	Hale	-0.023735	-33.95	23956	33705	410760
Sumatran	Miaodigou	Gongbeiya	Shimao	-0.000226	-0.358	17238	17308	309437
Sumatran	Miaodigou	Gongbeiya	Shikouzi	0.001498	2.718	23401	22783	412587
Sumatran	Miaodigou	Dashuigou	Xitucheng	-0.001872	-4.473	34683	35819	606909
Sumatran	Miaodigou	Dashuigou	Zhucang	-0.002682	-4.837	20344	21322	364929
Sumatran	Miaodigou	Dashuigou	Shiyicheng	-0.000516	-1.032	23934	24157	431861
Sumatran	Miaodigou	Dashuigou	Xuecheng	-0.006672	-9.693	14192	15830	245581
Sumatran	Miaodigou	Dashuigou	Cishan	-0.005989	-5.167	4305	4750	74172
Sumatran	Miaodigou	Dashuigou	Dale	-0.024566	-43.975	34778	50642	645763
Sumatran	Miaodigou	Dashuigou	Hale	-0.023887	-34.692	17880	25744	329214
Sumatran	Miaodigou	Dashuigou	Shimao	-0.00076	-1.41	14635	14855	288578
Sumatran	Miaodigou	Dashuigou	Shikouzi	0.000814	1.505	18663	18384	342565
Sumatran	Miaodigou	Xitucheng	Zhucang	-0.000894	-1.976	29120	29579	512943
Sumatran	Miaodigou	Xitucheng	Shiyicheng	0.001524	3.388	35572	34642	610324
Sumatran	Miaodigou	Xitucheng	Xuecheng	-0.005795	-10.235	20347	22316	339782
Sumatran	Miaodigou	Xitucheng	Cishan	-0.004785	-5.032	6198	6692	103073
Sumatran	Miaodigou	Xitucheng	Dale	-0.023526	-50.22	52832	74692	929180
Sumatran	Miaodigou	Xitucheng	Hale	-0.022567	-38.294	27504	38262	476726
Sumatran	Miaodigou	Xitucheng	Shimao	0.001689	3.381	23321	22647	398984
Sumatran	Miaodigou	Xitucheng	Shikouzi	0.002459	5.112	29191	27989	488739
Sumatran	Miaodigou	Zhucang	Shiyicheng	0.002404	4.233	21374	20484	370059
Sumatran	Miaodigou	Zhucang	Xuecheng	-0.004454	-6.141	12643	13584	211284
Sumatran	Miaodigou	Zhucang	Cishan	-0.00407	-3.223	3772	4031	63613
Sumatran	Miaodigou	Zhucang	Dale	-0.022125	-39.538	30312	42329	543157
Sumatran	Miaodigou	Zhucang	Hale	-0.02154	-30.818	15281	21153	272592
Sumatran	Miaodigou	Zhucang	Shimao	0.002181	3.248	14342	13802	247726
Sumatran	Miaodigou	Zhucang	Shikouzi	0.003661	5.845	17080	16033	285860
Sumatran	Miaodigou	Shiyicheng	Xuecheng	-0.006779	-10.129	14733	16424	249445
Sumatran	Miaodigou	Shiyicheng	Cishan	-0.007672	-6.362	4442	5015	74717
Sumatran	Miaodigou	Shiyicheng	Dale	-0.024701	-43.772	36474	52450	646796
Sumatran	Miaodigou	Shiyicheng	Hale	-0.024414	-34.302	18190	26034	321313
Sumatran	Miaodigou	Shiyicheng	Shimao	6.9e-05	0.111	16216	16196	293302
Sumatran	Miaodigou	Shiyicheng	Shikouzi	0.001269	2.135	19124	18697	336762
Sumatran	Miaodigou	Xuecheng	Cishan	0.000689	0.513	2907	2874	48966
Sumatran	Miaodigou	Xuecheng	Dale	-0.017186	-29.006	20636	26930	366209
Sumatran	Miaodigou	Xuecheng	Hale	-0.016872	-21.698	10031	13042	178448
Sumatran	Miaodigou	Xuecheng	Shimao	0.006063	8.238	12126	10973	190172
Sumatran	Miaodigou	Xuecheng	Shikouzi	0.007862	10.178	12975	11458	193017
Sumatran	Miaodigou	Cishan	Dale	-0.016889	-18.537	5951	7813	110270
Sumatran	Miaodigou	Cishan	Hale	-0.016485	-12.994	3041	3973	56535
Sumatran	Miaodigou	Cishan	Shimao	0.005021	4.003	3346	3080	52999
Sumatran	Miaodigou	Cishan	Shikouzi	0.007182	5.541	4031	3604	59401
Sumatran	Miaodigou	Dale	Hale	0.00081	2.074	20260	19840	517787
Sumatran	Miaodigou	Dale	Shimao	0.024144	40.646	33089	22820	425312
Sumatran	Miaodigou	Dale	Shikouzi	0.025809	42.327	43821	30228	526681
Sumatran	Miaodigou	Hale	Shimao	0.023093	28.517	14479	10120	188767
Sumatran	Miaodigou	Hale	Shikouzi	0.025024	35.078	24297	16961	293159
Sumatran	Miaodigou	Shimao	Shikouzi	0.000429	0.659	11707	11614	216066
Sumatran	Zhenghan	Haimenkou	Jicha	-0.009693	-7.854	5627	6564	96625
Sumatran	Zhenghan	Haimenkou	Miaodigou	0.015456	22.611	27812	22099	369641
Sumatran	Zhenghan	Haimenkou	SS14	0.009303	11.704	24135	20982	338870
Sumatran	Zhenghan	Haimenkou	Gongbeiya	0.02913	31.831	23444	15267	280696
Sumatran	Zhenghan	Haimenkou	Dashuigou	0.028264	33.364	20006	13034	246704
Sumatran	Zhenghan	Haimenkou	Xitucheng	0.029452	37.85	28680	18581	342907
Sumatran	Zhenghan	Haimenkou	Zhucang	0.02817	28.853	16946	11027	210115
Sumatran	Zhenghan	Haimenkou	Shiyicheng	0.035694	37.983	21630	12785	247790
Sumatran	Zhenghan	Haimenkou	Xuecheng	0.008275	8.882	11218	9868	163039
Sumatran	Zhenghan	Haimenkou	Cishan	0.008524	5.293	3178	2785	46132
Sumatran	Zhenghan	Haimenkou	Dale	-0.008411	-11.441	23272	26356	366616
Sumatran	Zhenghan	Haimenkou	Hale	-0.007181	-7.707	12073	13429	188767
Sumatran	Zhenghan	Haimenkou	Shimao	0.027343	27.203	13944	9180	174220
Sumatran	Zhenghan	Haimenkou	Shikouzi	0.031632	33.699	16889	10632	197821
Sumatran	Zhenghan	Jicha	Miaodigou	0.025104	28.614	18153	12388	229646
Sumatran	Zhenghan	Jicha	SS14	0.018749	21.824	15342	11420	209239
Sumatran	Zhenghan	Jicha	Gongbeiya	0.038169	31.876	15207	8671	171230
Sumatran	Zhenghan	Jicha	Dashuigou	0.037466	34.382	13278	7476	154876
Sumatran	Zhenghan	Jicha	Xitucheng	0.039058	34.907	18968	10608	214042
Sumatran	Zhenghan	Jicha	Zhucang	0.038478	30.019	11523	6394	133309
Sumatran	Zhenghan	Jicha	Shiyicheng	0.046391	37.857	14636	7360	156829
Sumatran	Zhenghan	Jicha	Xuecheng	0.018472	16.427	7284	5429	100409
Sumatran	Zhenghan	Jicha	Cishan	0.016085	8.192	2014	1545	29189
Sumatran	Zhenghan	Jicha	Dale	0.001245	1.542	14304	14020	227742
Sumatran	Zhenghan	Jicha	Hale	0.001941	1.803	7051	6834	111938
Sumatran	Zhenghan	Jicha	Shimao	0.03788	29.754	9581	5282	113497
Sumatran	Zhenghan	Jicha	Shikouzi	0.041597	31.74	11013	5982	120957
Sumatran	Zhenghan	Miaodigou	SS14	-0.006287	-11.485	55931	61652	909859
Sumatran	Zhenghan	Miaodigou	Gongbeiya	0.013791	20.525	54169	43833	749511
Sumatran	Zhenghan	Miaodigou	Dashuigou	0.013506	22.411	45171	36512	641125
Sumatran	Zhenghan	Miaodigou	Xitucheng	0.013944	22.853	66920	54075	921222
Sumatran	Zhenghan	Miaodigou	Zhucang	0.01298	18.583	38444	31445	539167
Sumatran	Zhenghan	Miaodigou	Shiyicheng	0.020628	31.427	48738	35499	641803
Sumatran	Zhenghan	Miaodigou	Xuecheng	-0.00549	-8.697	22243	24236	362891
Sumatran	Zhenghan	Miaodigou	Cishan	-0.005188	-5.33	6653	7220	109444
Sumatran	Zhenghan	Miaodigou	Dale	-0.024717	-46.552	57433	81989	993483
Sumatran	Zhenghan	Miaodigou	Hale	-0.024202	-34.394	30058	42500	514086
Sumatran	Zhenghan	Miaodigou	Shimao	0.012702	18.016	29325	23984	420446
Sumatran	Zhenghan	Miaodigou	Shikouzi	0.017687	25.386	38895	29640	523277
Sumatran	Zhenghan	SS14	Gongbeiya	0.019946	25.817	52669	38864	692159
Sumatran	Zhenghan	SS14	Dashuigou	0.019317	26.608	43526	32220	585309
Sumatran	Zhenghan	SS14	Xitucheng	0.020023	30.609	63723	46947	837839
Sumatran	Zhenghan	SS14	Zhucang	0.019154	23.722	36664	27264	490713
Sumatran	Zhenghan	SS14	Shiyicheng	0.026894	35.096	46751	31104	581811
Sumatran	Zhenghan	SS14	Xuecheng	0.000817	1.075	21155	20884	331551
Sumatran	Zhenghan	SS14	Cishan	-0.000642	-0.595	6041	6106	100602
Sumatran	Zhenghan	SS14	Dale	-0.018092	-34.193	51773	68100	902508
Sumatran	Zhenghan	SS14	Hale	-0.017278	-24.095	28012	36325	481120
Sumatran	Zhenghan	SS14	Shimao	0.019105	23.689	27798	20594	377103
Sumatran	Zhenghan	SS14	Shikouzi	0.023208	29.932	38186	26902	486240
Sumatran	Zhenghan	Gongbeiya	Dashuigou	-0.000272	-0.377	28299	28430	482278
Sumatran	Zhenghan	Gongbeiya	Xitucheng	0.00025	0.37	42601	42428	691416
Sumatran	Zhenghan	Gongbeiya	Zhucang	-0.001073	-1.309	24287	24720	403679
Sumatran	Zhenghan	Gongbeiya	Shiyicheng	0.006942	9.303	30098	26775	478758
Sumatran	Zhenghan	Gongbeiya	Xuecheng	-0.019113	-21.735	15428	20643	272855
Sumatran	Zhenghan	Gongbeiya	Cishan	-0.019484	-14.44	4639	6264	83375
Sumatran	Zhenghan	Gongbeiya	Dale	-0.03796	-50.708	39707	67948	743987
Sumatran	Zhenghan	Gongbeiya	Hale	-0.037095	-41.966	22062	37162	407046
Sumatran	Zhenghan	Gongbeiya	Shimao	-0.00117	-1.47	17610	17966	304127
Sumatran	Zhenghan	Gongbeiya	Shikouzi	0.004061	5.303	24706	23048	408250
Sumatran	Zhenghan	Dashuigou	Xitucheng	0.000482	0.736	36615	36327	598242
Sumatran	Zhenghan	Dashuigou	Zhucang	-0.000737	-0.994	21378	21643	360102
Sumatran	Zhenghan	Dashuigou	Shiyicheng	0.006691	9.344	26620	23770	425818
Sumatran	Zhenghan	Dashuigou	Xuecheng	-0.018658	-23.497	13133	17650	242097
Sumatran	Zhenghan	Dashuigou	Cishan	-0.018914	-14.751	3916	5301	73226
Sumatran	Zhenghan	Dashuigou	Dale	-0.036658	-53.96	31809	55120	635903
Sumatran	Zhenghan	Dashuigou	Hale	-0.035918	-43.577	16377	28089	326071
Sumatran	Zhenghan	Dashuigou	Shimao	-0.000457	-0.681	15131	15260	283472
Sumatran	Zhenghan	Dashuigou	Shikouzi	0.003763	5.096	19876	18601	338796
Sumatran	Zhenghan	Xitucheng	Zhucang	-0.00104	-1.517	30143	30669	505470
Sumatran	Zhenghan	Xitucheng	Shiyicheng	0.00661	9.851	38609	34637	600982
Sumatran	Zhenghan	Xitucheng	Xuecheng	-0.01931	-25.128	18702	25158	334370
Sumatran	Zhenghan	Xitucheng	Cishan	-0.018473	-16.57	5667	7545	101646
Sumatran	Zhenghan	Xitucheng	Dale	-0.038239	-56.714	47766	82694	913407
Sumatran	Zhenghan	Xitucheng	Hale	-0.037166	-46.401	25143	42677	471770
Sumatran	Zhenghan	Xitucheng	Shimao	-0.000966	-1.305	23525	23903	391183
Sumatran	Zhenghan	Xitucheng	Shikouzi	0.003367	4.899	30574	28948	482869
Sumatran	Zhenghan	Zhucang	Shiyicheng	0.007571	9.23	23206	20444	364732
Sumatran	Zhenghan	Zhucang	Xuecheng	-0.018765	-19.825	11470	15377	208233
Sumatran	Zhenghan	Zhucang	Cishan	-0.018229	-12.863	3427	4571	62765
Sumatran	Zhenghan	Zhucang	Dale	-0.036259	-48.307	27317	46709	534817
Sumatran	Zhenghan	Zhucang	Hale	-0.035047	-36.334	13969	23431	269977
Sumatran	Zhenghan	Zhucang	Shimao	0.000452	0.517	14511	14401	243318
Sumatran	Zhenghan	Zhucang	Shikouzi	0.004833	5.35	18006	16640	282676
Sumatran	Zhenghan	Shiyicheng	Xuecheng	-0.026257	-28.473	12884	19334	245673
Sumatran	Zhenghan	Shiyicheng	Cishan	-0.027147	-19.28	3873	5874	73682
Sumatran	Zhenghan	Shiyicheng	Dale	-0.044583	-57.51	31679	60047	636307
Sumatran	Zhenghan	Shiyicheng	Hale	-0.04451	-50.058	15850	30012	318161
Sumatran	Zhenghan	Shiyicheng	Shimao	-0.006889	-7.883	15837	17820	287832
Sumatran	Zhenghan	Shiyicheng	Shikouzi	-0.003127	-3.874	19310	20351	332858
Sumatran	Zhenghan	Xuecheng	Cishan	0.001794	1.166	2942	2856	48225
Sumatran	Zhenghan	Xuecheng	Dale	-0.01792	-26.399	20514	26957	359547
Sumatran	Zhenghan	Xuecheng	Hale	-0.017588	-19.424	9962	13063	176314
Sumatran	Zhenghan	Xuecheng	Shimao	0.01764	18.837	13397	10109	186407
Sumatran	Zhenghan	Xuecheng	Shikouzi	0.02216	22.463	14678	10458	190441
Sumatran	Zhenghan	Cishan	Dale	-0.016608	-16.116	5956	7760	108609
Sumatran	Zhenghan	Cishan	Hale	-0.017958	-12.054	2984	3990	55978
Sumatran	Zhenghan	Cishan	Shimao	0.016051	10.739	3677	2841	52075
Sumatran	Zhenghan	Cishan	Shikouzi	0.023538	15.421	4628	3245	58771
Sumatran	Zhenghan	Dale	Hale	0.000877	1.848	20219	19771	511460
Sumatran	Zhenghan	Dale	Shimao	0.036034	47.024	35857	20858	416245
Sumatran	Zhenghan	Dale	Shikouzi	0.041821	53.949	48915	27181	519688
Sumatran	Zhenghan	Hale	Shimao	0.035755	37.389	15869	9214	186109
Sumatran	Zhenghan	Hale	Shikouzi	0.041549	44.169	27314	15238	290660
Sumatran	Zhenghan	Shimao	Shikouzi	0.003375	3.936	12331	11613	212600
Sumatran	SS14	Haimenkou	Jicha	-0.003073	-2.644	5401	5678	90130
Sumatran	SS14	Haimenkou	Miaodigou	0.011527	18.16	24177	20217	343537
Sumatran	SS14	Haimenkou	Zhenghan	0.012618	17.662	24135	19859	338870
Sumatran	SS14	Haimenkou	Gongbeiya	0.012298	16.817	18670	15423	264029
Sumatran	SS14	Haimenkou	Dashuigou	0.012409	15.723	15708	12859	229645
Sumatran	SS14	Haimenkou	Xitucheng	0.012708	19.105	22549	18500	318563
Sumatran	SS14	Haimenkou	Zhucang	0.01227	14.334	13391	10996	195194
Sumatran	SS14	Haimenkou	Shiyicheng	0.012784	15.828	16083	13148	229575
Sumatran	SS14	Haimenkou	Xuecheng	0.007459	8.439	10063	8925	152569
Sumatran	SS14	Haimenkou	Cishan	0.013613	8.351	2956	2367	43287
Sumatran	SS14	Haimenkou	Dale	-0.00167	-2.362	22221	22790	340966
Sumatran	SS14	Haimenkou	Hale	-0.000746	-0.843	11808	11942	179466
Sumatran	SS14	Haimenkou	Shimao	0.011721	13.262	10973	9088	160843
Sumatran	SS14	Haimenkou	Shikouzi	0.011776	13.45	13208	11006	186977
Sumatran	SS14	Jicha	Miaodigou	0.015499	18.804	15156	11865	212356
Sumatran	SS14	Jicha	Zhenghan	0.0168	18.584	15342	11827	209239
Sumatran	SS14	Jicha	Gongbeiya	0.015382	14.894	11611	9145	160303
Sumatran	SS14	Jicha	Dashuigou	0.014914	14.312	9992	7851	143516
Sumatran	SS14	Jicha	Xitucheng	0.017056	18.547	14348	10974	197823
Sumatran	SS14	Jicha	Zhucang	0.016181	14.831	8747	6751	123339
Sumatran	SS14	Jicha	Shiyicheng	0.015581	14.999	10363	8110	144599
Sumatran	SS14	Jicha	Xuecheng	0.012107	10.995	6228	5093	93751
Sumatran	SS14	Jicha	Cishan	0.015841	7.77	1829	1397	27287
Sumatran	SS14	Jicha	Dale	0.001903	2.139	13127	12726	210731
Sumatran	SS14	Jicha	Hale	0.002949	2.58	6599	6286	105973
Sumatran	SS14	Jicha	Shimao	0.015358	13.344	7138	5535	104419
Sumatran	SS14	Jicha	Shikouzi	0.015585	12.856	8245	6473	113702
Sumatran	SS14	Miaodigou	Zhenghan	0.000922	2.139	55931	55092	909859
Sumatran	SS14	Miaodigou	Gongbeiya	0.000861	1.844	42926	42322	700730
Sumatran	SS14	Miaodigou	Dashuigou	0.000895	1.866	35435	34904	593030
Sumatran	SS14	Miaodigou	Xitucheng	0.001258	3.183	52537	51467	849944
Sumatran	SS14	Miaodigou	Zhucang	0.000623	1.168	30350	30040	497227
Sumatran	SS14	Miaodigou	Shiyicheng	0.001134	2.274	35960	35291	589901
Sumatran	SS14	Miaodigou	Xuecheng	-0.002338	-3.802	20117	20905	336864
Sumatran	SS14	Miaodigou	Cishan	0.002845	2.857	6318	6028	101907
Sumatran	SS14	Miaodigou	Dale	-0.013476	-25.739	55833	68192	917097
Sumatran	SS14	Miaodigou	Hale	-0.012984	-19.2	29848	36159	486063
Sumatran	SS14	Miaodigou	Shimao	0.000527	0.916	22754	22551	384142
Sumatran	SS14	Miaodigou	Shikouzi	0.000938	1.757	30187	29726	491862
Sumatran	SS14	Zhenghan	Gongbeiya	-9.5e-05	-0.197	38798	38864	692159
Sumatran	SS14	Zhenghan	Dashuigou	2.5e-05	0.051	32235	32220	585309
Sumatran	SS14	Zhenghan	Xitucheng	0.000191	0.466	47107	46947	837839
Sumatran	SS14	Zhenghan	Zhucang	0.000113	0.206	27320	27264	490713
Sumatran	SS14	Zhenghan	Shiyicheng	8.8e-05	0.174	31155	31104	581811
Sumatran	SS14	Zhenghan	Xuecheng	-0.003257	-5.016	19804	20884	331551
Sumatran	SS14	Zhenghan	Cishan	0.001206	1.073	6227	6106	100602
Sumatran	SS14	Zhenghan	Dale	-0.014392	-25.375	55112	68100	902508
Sumatran	SS14	Zhenghan	Hale	-0.013856	-19.486	29659	36325	481120
Sumatran	SS14	Zhenghan	Shimao	-0.000425	-0.73	20433	20594	377103
Sumatran	SS14	Zhenghan	Shikouzi	-0.000398	-0.745	26708	26902	486240
Sumatran	SS14	Gongbeiya	Dashuigou	-7e-06	-0.013	24413	24416	451662
Sumatran	SS14	Gongbeiya	Xitucheng	0.000485	1.038	36781	36468	646394
Sumatran	SS14	Gongbeiya	Zhucang	3.6e-05	0.058	21128	21114	377038
Sumatran	SS14	Gongbeiya	Shiyicheng	0.000543	0.958	24275	24033	445901
Sumatran	SS14	Gongbeiya	Xuecheng	-0.002415	-3.204	15319	15938	256141
Sumatran	SS14	Gongbeiya	Cishan	0.002619	2.199	4856	4650	78596
Sumatran	SS14	Gongbeiya	Dale	-0.014236	-23.837	42479	52386	695923
Sumatran	SS14	Gongbeiya	Hale	-0.013376	-16.877	24088	29288	388731
Sumatran	SS14	Gongbeiya	Shimao	-0.000659	-0.998	14941	15126	281319
Sumatran	SS14	Gongbeiya	Shikouzi	-0.000195	-0.316	21017	21093	387822
Sumatran	SS14	Dashuigou	Xitucheng	0.000235	0.498	31154	31024	553304
Sumatran	SS14	Dashuigou	Zhucang	0.000197	0.311	18498	18433	332872
Sumatran	SS14	Dashuigou	Shiyicheng	-2.6e-05	-0.046	21048	21058	392421
Sumatran	SS14	Dashuigou	Xuecheng	-0.003836	-5.175	12916	13780	225281
Sumatran	SS14	Dashuigou	Cishan	0.000903	0.731	4057	3995	68346
Sumatran	SS14	Dashuigou	Dale	-0.014008	-23.189	33636	41881	588600
Sumatran	SS14	Dashuigou	Hale	-0.013736	-18.437	17739	21982	308901
Sumatran	SS14	Dashuigou	Shimao	-0.00045	-0.758	12663	12780	259798
Sumatran	SS14	Dashuigou	Shikouzi	0.000309	0.487	16675	16576	319111
Sumatran	SS14	Xitucheng	Zhucang	-9.5e-05	-0.184	25782	25826	466116
Sumatran	SS14	Xitucheng	Shiyicheng	0.000234	0.488	30755	30626	552379
Sumatran	SS14	Xitucheng	Xuecheng	-0.003569	-5.67	18366	19473	310271
Sumatran	SS14	Xitucheng	Cishan	0.001303	1.213	5837	5714	94652
Sumatran	SS14	Xitucheng	Dale	-0.014586	-28.048	50450	62751	843359
Sumatran	SS14	Xitucheng	Hale	-0.013913	-20.494	27008	33217	446306
Sumatran	SS14	Xitucheng	Shimao	-0.000265	-0.471	19758	19852	357242
Sumatran	SS14	Xitucheng	Shikouzi	-0.000611	-1.186	25536	25814	453838
Sumatran	SS14	Zhucang	Shiyicheng	0.000201	0.319	18282	18214	335172
Sumatran	SS14	Zhucang	Xuecheng	-0.003283	-4.052	11250	11886	193489
Sumatran	SS14	Zhucang	Cishan	0.003639	2.626	3538	3325	58400
Sumatran	SS14	Zhucang	Dale	-0.013851	-23.245	28803	35639	493498
Sumatran	SS14	Zhucang	Hale	-0.013164	-17.507	14928	18285	255029
Sumatran	SS14	Zhucang	Shimao	0.000183	0.245	12185	12144	222409
Sumatran	SS14	Zhucang	Shikouzi	0.000501	0.719	14914	14780	265486
Sumatran	SS14	Shiyicheng	Xuecheng	-0.00377	-4.871	13288	14146	227503
Sumatran	SS14	Shiyicheng	Cishan	0.001135	0.849	4264	4186	68376
Sumatran	SS14	Shiyicheng	Dale	-0.014465	-22.742	34926	43391	585240
Sumatran	SS14	Shiyicheng	Hale	-0.01456	-18.099	17932	22300	300000
Sumatran	SS14	Shiyicheng	Shimao	-2.4e-05	-0.034	13949	13956	262393
Sumatran	SS14	Shiyicheng	Shikouzi	-0.000157	-0.244	16889	16938	311785
Sumatran	SS14	Xuecheng	Cishan	0.006926	4.444	2774	2460	45267
Sumatran	SS14	Xuecheng	Dale	-0.010368	-15.477	19456	22918	333921
Sumatran	SS14	Xuecheng	Hale	-0.01059	-11.851	9664	11434	167214
Sumatran	SS14	Xuecheng	Shimao	0.00327	3.774	10444	9880	172535
Sumatran	SS14	Xuecheng	Shikouzi	0.003446	4.035	11282	10662	179768
Sumatran	SS14	Cishan	Dale	-0.015688	-14.2	5396	6983	101171
Sumatran	SS14	Cishan	Hale	-0.016264	-10.524	2851	3717	53248
Sumatran	SS14	Cishan	Shimao	-0.003322	-2.295	2722	2882	48283
Sumatran	SS14	Cishan	Shikouzi	-0.00222	-1.529	3396	3520	55640
Sumatran	SS14	Dale	Hale	0.000496	1.093	18738	18498	483806
Sumatran	SS14	Dale	Shimao	0.013141	19.549	26772	21771	380560
Sumatran	SS14	Dale	Shikouzi	0.01416	21.95	36977	30057	488711
Sumatran	SS14	Hale	Shimao	0.012618	13.281	12192	9998	173864
Sumatran	SS14	Hale	Shikouzi	0.013174	16.123	21013	17341	278703
Sumatran	SS14	Shimao	Shikouzi	-0.000789	-1.081	10178	10334	197956
Sumatran	Gongbeiya	Haimenkou	Jicha	-0.009037	-6.724	4365	5035	74212
Sumatran	Gongbeiya	Haimenkou	Miaodigou	0.014848	20.442	21149	16930	284174
Sumatran	Gongbeiya	Haimenkou	Zhenghan	0.0288	31.497	23444	15360	280696
Sumatran	Gongbeiya	Haimenkou	SS14	0.009268	11.645	18670	16223	264029
Sumatran	Gongbeiya	Haimenkou	Dashuigou	0.031111	31.727	15697	9779	190225
Sumatran	Gongbeiya	Haimenkou	Xitucheng	0.027423	32.434	21662	14425	263893
Sumatran	Gongbeiya	Haimenkou	Zhucang	0.026563	24.318	12924	8639	161321
Sumatran	Gongbeiya	Haimenkou	Shiyicheng	0.032443	30.717	16071	9924	189455
Sumatran	Gongbeiya	Haimenkou	Xuecheng	0.006601	6.056	8593	7758	126518
Sumatran	Gongbeiya	Haimenkou	Cishan	0.009257	5.04	2478	2144	36122
Sumatran	Gongbeiya	Haimenkou	Dale	-0.008335	-10.729	17978	20330	282162
Sumatran	Gongbeiya	Haimenkou	Hale	-0.007276	-7.269	9738	10847	152453
Sumatran	Gongbeiya	Haimenkou	Shimao	0.030889	26.175	10750	6709	130837
Sumatran	Gongbeiya	Haimenkou	Shikouzi	0.035802	32.268	13861	8207	157919
Sumatran	Gongbeiya	Jicha	Miaodigou	0.024956	26.82	13651	9320	173570
Sumatran	Gongbeiya	Jicha	Zhenghan	0.038837	33.542	15207	8557	171230
Sumatran	Gongbeiya	Jicha	SS14	0.018181	18.724	11611	8696	160303
Sumatran	Gongbeiya	Jicha	Dashuigou	0.038412	31.321	10078	5567	117440
Sumatran	Gongbeiya	Jicha	Xitucheng	0.03783	33.584	14192	8066	161919
Sumatran	Gongbeiya	Jicha	Zhucang	0.036346	26.623	8554	4894	100691
Sumatran	Gongbeiya	Jicha	Shiyicheng	0.041796	31.561	10601	5674	117877
Sumatran	Gongbeiya	Jicha	Xuecheng	0.016288	12.459	5388	4137	76760
Sumatran	Gongbeiya	Jicha	Cishan	0.018714	8.814	1539	1118	22477
Sumatran	Gongbeiya	Jicha	Dale	0.001146	1.324	10746	10549	172310
Sumatran	Gongbeiya	Jicha	Hale	0.000723	0.635	5552	5488	89242
Sumatran	Gongbeiya	Jicha	Shimao	0.040028	28.955	7227	3855	84242
Sumatran	Gongbeiya	Jicha	Shikouzi	0.044408	31.455	8784	4564	95023
Sumatran	Gongbeiya	Miaodigou	Zhenghan	0.014044	20.788	54169	43643	749511
Sumatran	Gongbeiya	Miaodigou	SS14	-0.006036	-10.748	42926	47156	700730
Sumatran	Gongbeiya	Miaodigou	Dashuigou	0.015867	22.839	35102	27358	488040
Sumatran	Gongbeiya	Miaodigou	Xitucheng	0.012692	20.537	50203	41313	700454
Sumatran	Gongbeiya	Miaodigou	Zhucang	0.012025	15.887	28944	24032	408567
Sumatran	Gongbeiya	Miaodigou	Shiyicheng	0.018469	25.282	36084	27130	484815
Sumatran	Gongbeiya	Miaodigou	Xuecheng	-0.006743	-9.735	16730	18597	276842
Sumatran	Gongbeiya	Miaodigou	Cishan	-0.005302	-4.968	5103	5550	84377
Sumatran	Gongbeiya	Miaodigou	Dale	-0.024314	-42.727	43603	61955	754776
Sumatran	Gongbeiya	Miaodigou	Hale	-0.024157	-32.944	23782	33705	410760
Sumatran	Gongbeiya	Miaodigou	Shimao	0.015315	19.368	22047	17308	309437
Sumatran	Gongbeiya	Miaodigou	Shikouzi	0.021112	27.016	31494	22783	412587
Sumatran	Gongbeiya	Zhenghan	SS14	-0.020041	-25.921	38798	52669	692159
Sumatran	Gongbeiya	Zhenghan	Dashuigou	0.001758	2.409	29278	28430	482278
Sumatran	Gongbeiya	Zhenghan	Xitucheng	-0.001421	-2.28	41446	42428	691416
Sumatran	Gongbeiya	Zhenghan	Zhucang	-0.002053	-2.603	23891	24720	403679
Sumatran	Gongbeiya	Zhenghan	Shiyicheng	0.004351	5.893	28858	26775	478758
Sumatran	Gongbeiya	Zhenghan	Xuecheng	-0.020549	-23.094	15036	20643	272855
Sumatran	Gongbeiya	Zhenghan	Cishan	-0.020387	-15.473	4564	6264	83375
Sumatran	Gongbeiya	Zhenghan	Dale	-0.038302	-49.785	39452	67948	743987
Sumatran	Gongbeiya	Zhenghan	Hale	-0.038026	-42.701	21683	37162	407046
Sumatran	Gongbeiya	Zhenghan	Shimao	0.00124	1.476	18343	17966	304127
Sumatran	Gongbeiya	Zhenghan	Shikouzi	0.006932	8.977	25878	23048	408250
Sumatran	Gongbeiya	SS14	Dashuigou	0.021507	26.594	34130	24416	451662
Sumatran	Gongbeiya	SS14	Xitucheng	0.018533	26.491	48447	36468	646394
Sumatran	Gongbeiya	SS14	Zhucang	0.017813	20.26	27830	21114	377038
Sumatran	Gongbeiya	SS14	Shiyicheng	0.024726	29.358	35058	24033	445901
Sumatran	Gongbeiya	SS14	Xuecheng	0.000191	0.24	15986	15938	256141
Sumatran	Gongbeiya	SS14	Cishan	0.000444	0.357	4685	4650	78596
Sumatran	Gongbeiya	SS14	Dale	-0.018054	-31.863	39822	52386	695923
Sumatran	Gongbeiya	SS14	Hale	-0.017626	-23.315	22436	29288	388731
Sumatran	Gongbeiya	SS14	Shimao	0.021498	23.112	21174	15126	281319
Sumatran	Gongbeiya	SS14	Shikouzi	0.02666	29.849	31432	21093	387822
Sumatran	Gongbeiya	Dashuigou	Xitucheng	-0.003424	-5.173	27085	28646	455929
Sumatran	Gongbeiya	Dashuigou	Zhucang	-0.004259	-5.089	15887	17051	273295
Sumatran	Gongbeiya	Dashuigou	Shiyicheng	0.002353	2.97	19275	18517	322245
Sumatran	Gongbeiya	Dashuigou	Xuecheng	-0.022801	-23.399	9657	13882	185312
Sumatran	Gongbeiya	Dashuigou	Cishan	-0.020945	-13.74	2972	4158	56643
Sumatran	Gongbeiya	Dashuigou	Dale	-0.039008	-51.397	23740	42647	484696
Sumatran	Gongbeiya	Dashuigou	Hale	-0.038479	-41.273	12776	22835	261413
Sumatran	Gongbeiya	Dashuigou	Shimao	-0.000905	-1.197	11214	11403	209583
Sumatran	Gongbeiya	Dashuigou	Shikouzi	0.004429	5.699	15806	14620	267587
Sumatran	Gongbeiya	Xitucheng	Zhucang	-0.000743	-1.067	22807	23092	383354
Sumatran	Gongbeiya	Xitucheng	Shiyicheng	0.00623	8.667	28904	26072	454480
Sumatran	Gongbeiya	Xitucheng	Xuecheng	-0.019614	-22.704	14164	19172	255341
Sumatran	Gongbeiya	Xitucheng	Cishan	-0.01786	-13.564	4384	5786	78506
Sumatran	Gongbeiya	Xitucheng	Dale	-0.036739	-54.287	36678	62231	695527
Sumatran	Gongbeiya	Xitucheng	Hale	-0.036126	-46.041	19976	33627	377886
Sumatran	Gongbeiya	Xitucheng	Shimao	0.003213	4.152	17927	17002	288075
Sumatran	Gongbeiya	Xitucheng	Shikouzi	0.008176	11.095	25069	21953	381118
Sumatran	Gongbeiya	Zhucang	Shiyicheng	0.006577	7.736	17209	15398	275303
Sumatran	Gongbeiya	Zhucang	Xuecheng	-0.018683	-18.344	8612	11580	158888
Sumatran	Gongbeiya	Zhucang	Cishan	-0.015929	-9.782	2668	3437	48270
Sumatran	Gongbeiya	Zhucang	Dale	-0.035699	-43.77	20896	35383	405823
Sumatran	Gongbeiya	Zhucang	Hale	-0.0344	-33.746	11194	18604	215384
Sumatran	Gongbeiya	Zhucang	Shimao	0.003507	3.414	11002	10373	179411
Sumatran	Gongbeiya	Zhucang	Shikouzi	0.009267	10.076	14626	12566	222293
Sumatran	Gongbeiya	Shiyicheng	Xuecheng	-0.025131	-24.924	9754	14447	186732
Sumatran	Gongbeiya	Shiyicheng	Cishan	-0.022874	-14.18	3032	4327	56621
Sumatran	Gongbeiya	Shiyicheng	Dale	-0.04204	-51.258	24321	44558	481367
Sumatran	Gongbeiya	Shiyicheng	Hale	-0.042416	-43.939	12800	23556	253599
Sumatran	Gongbeiya	Shiyicheng	Shimao	-0.002312	-2.407	12056	12544	211264
Sumatran	Gongbeiya	Shiyicheng	Shikouzi	0.002275	2.587	15798	15203	261187
Sumatran	Gongbeiya	Xuecheng	Cishan	0.004563	2.536	2315	2144	37558
Sumatran	Gongbeiya	Xuecheng	Dale	-0.016697	-21.722	15635	20220	274632
Sumatran	Gongbeiya	Xuecheng	Hale	-0.016678	-16.514	7928	10286	141381
Sumatran	Gongbeiya	Xuecheng	Shimao	0.021587	19.605	10314	7292	140037
Sumatran	Gongbeiya	Xuecheng	Shikouzi	0.026991	24.577	11943	7873	150792
Sumatran	Gongbeiya	Cishan	Dale	-0.017312	-15.977	4523	5974	83813
Sumatran	Gongbeiya	Cishan	Hale	-0.018526	-11.634	2438	3279	45403
Sumatran	Gongbeiya	Cishan	Shimao	0.017078	9.336	2810	2138	39334
Sumatran	Gongbeiya	Cishan	Shikouzi	0.026834	15.66	3767	2502	47119
Sumatran	Gongbeiya	Dale	Hale	0.000748	1.565	16088	15782	408992
Sumatran	Gongbeiya	Dale	Shimao	0.03813	43.734	26762	15065	306785
Sumatran	Gongbeiya	Dale	Shikouzi	0.045012	52.29	39444	20980	410188
Sumatran	Gongbeiya	Hale	Shimao	0.037448	32.081	12418	7030	143883
Sumatran	Gongbeiya	Hale	Shikouzi	0.044772	44.045	22962	12244	239400
Sumatran	Gongbeiya	Shimao	Shikouzi	0.004233	4.545	9616	8927	162847
Sumatran	Dashuigou	Haimenkou	Jicha	-0.009909	-7.4	3821	4491	67538
Sumatran	Dashuigou	Haimenkou	Miaodigou	0.013668	18.904	18164	14748	249947
Sumatran	Dashuigou	Haimenkou	Zhenghan	0.02653	30.348	20006	13461	246704
Sumatran	Dashuigou	Haimenkou	SS14	0.007217	8.324	15708	14051	229645
Sumatran	Dashuigou	Haimenkou	Gongbeiya	0.029119	29.538	15697	10158	190225
Sumatran	Dashuigou	Haimenkou	Xitucheng	0.023115	28.439	18311	12897	234207
Sumatran	Dashuigou	Haimenkou	Zhucang	0.023556	23.706	11299	7851	146386
Sumatran	Dashuigou	Haimenkou	Shiyicheng	0.02865	27.727	14076	9157	171718
Sumatran	Dashuigou	Haimenkou	Xuecheng	0.006622	6.358	7490	6744	112574
Sumatran	Dashuigou	Haimenkou	Cishan	0.009842	5.129	2141	1826	32019
Sumatran	Dashuigou	Haimenkou	Dale	-0.006006	-7.389	15712	17202	248033
Sumatran	Dashuigou	Haimenkou	Hale	-0.0053	-4.993	8064	8734	126313
Sumatran	Dashuigou	Haimenkou	Shimao	0.035046	33.359	10204	5920	122221
Sumatran	Dashuigou	Haimenkou	Shikouzi	0.034206	30.261	11479	6879	134473
Sumatran	Dashuigou	Jicha	Miaodigou	0.022457	24.653	11929	8400	157164
Sumatran	Dashuigou	Jicha	Zhenghan	0.036787	33.282	13278	7581	154876
Sumatran	Dashuigou	Jicha	SS14	0.015956	15.839	9992	7702	143516
Sumatran	Dashuigou	Jicha	Gongbeiya	0.037021	29.109	10078	5730	117440
Sumatran	Dashuigou	Jicha	Xitucheng	0.032959	29.487	12251	7378	147844
Sumatran	Dashuigou	Jicha	Zhucang	0.031288	23.585	7536	4602	93767
Sumatran	Dashuigou	Jicha	Shiyicheng	0.038067	29.444	9462	5278	109924
Sumatran	Dashuigou	Jicha	Xuecheng	0.016051	12.381	4831	3705	70137
Sumatran	Dashuigou	Jicha	Cishan	0.0171	7.522	1376	1026	20438
Sumatran	Dashuigou	Jicha	Dale	0.00306	3.355	9712	9235	155939
Sumatran	Dashuigou	Jicha	Hale	0.002453	2.02	4706	4519	76121
Sumatran	Dashuigou	Jicha	Shimao	0.043769	32.633	6951	3439	80223
Sumatran	Dashuigou	Jicha	Shikouzi	0.041608	29.62	7405	3933	83433
Sumatran	Dashuigou	Miaodigou	Zhenghan	0.013026	21.288	45171	36820	641125
Sumatran	Dashuigou	Miaodigou	SS14	-0.00639	-11.461	35435	39224	593030
Sumatran	Dashuigou	Miaodigou	Gongbeiya	0.01545	22.436	35102	27561	488040
Sumatran	Dashuigou	Miaodigou	Xitucheng	0.009615	17.188	41654	35819	606909
Sumatran	Dashuigou	Miaodigou	Zhucang	0.009498	13.686	24788	21322	364929
Sumatran	Dashuigou	Miaodigou	Shiyicheng	0.015101	22.63	30679	24157	431861
Sumatran	Dashuigou	Miaodigou	Xuecheng	-0.00492	-7.343	14622	15830	245581
Sumatran	Dashuigou	Miaodigou	Cishan	-0.004897	-4.359	4386	4750	74172
Sumatran	Dashuigou	Miaodigou	Dale	-0.020016	-36.893	37716	50642	645763
Sumatran	Dashuigou	Miaodigou	Hale	-0.019444	-29.179	19343	25744	329214
Sumatran	Dashuigou	Miaodigou	Shimao	0.022438	30.046	21330	14855	288578
Sumatran	Dashuigou	Miaodigou	Shikouzi	0.021316	29.192	25686	18384	342565
Sumatran	Dashuigou	Zhenghan	SS14	-0.019292	-26.833	32235	43526	585309
Sumatran	Dashuigou	Zhenghan	Gongbeiya	0.00203	2.95	29278	28299	482278
Sumatran	Dashuigou	Zhenghan	Xitucheng	-0.003382	-5.669	34304	36327	598242
Sumatran	Dashuigou	Zhenghan	Zhucang	-0.00345	-4.776	20400	21643	360102
Sumatran	Dashuigou	Zhenghan	Shiyicheng	0.002284	3.323	24743	23770	425818
Sumatran	Dashuigou	Zhenghan	Xuecheng	-0.018722	-22.854	13118	17650	242097
Sumatran	Dashuigou	Zhenghan	Cishan	-0.017888	-13.221	3991	5301	73226
Sumatran	Dashuigou	Zhenghan	Dale	-0.033041	-48.12	34109	55120	635903
Sumatran	Dashuigou	Zhenghan	Hale	-0.03187	-38.705	17697	28089	326071
Sumatran	Dashuigou	Zhenghan	Shimao	0.009592	11.996	17979	15260	283472
Sumatran	Dashuigou	Zhenghan	Shikouzi	0.007892	10.367	21275	18601	338796
Sumatran	Dashuigou	SS14	Gongbeiya	0.021514	25.635	34130	24413	451662
Sumatran	Dashuigou	SS14	Xitucheng	0.015936	23.482	39841	31024	553304
Sumatran	Dashuigou	SS14	Zhucang	0.015809	18.63	23695	18433	332872
Sumatran	Dashuigou	SS14	Shiyicheng	0.022152	26.702	29750	21058	392421
Sumatran	Dashuigou	SS14	Xuecheng	0.000827	1.012	13967	13780	225281
Sumatran	Dashuigou	SS14	Cishan	0.000174	0.133	4007	3995	68346
Sumatran	Dashuigou	SS14	Dale	-0.013372	-23.152	34011	41881	588600
Sumatran	Dashuigou	SS14	Hale	-0.012808	-17.208	18026	21982	308901
Sumatran	Dashuigou	SS14	Shimao	0.028795	33.474	20261	12780	259798
Sumatran	Dashuigou	SS14	Shikouzi	0.027284	30.541	25283	16576	319111
Sumatran	Dashuigou	Gongbeiya	Xitucheng	-0.005368	-8.262	26198	28646	455929
Sumatran	Dashuigou	Gongbeiya	Zhucang	-0.005869	-6.904	15447	17051	273295
Sumatran	Dashuigou	Gongbeiya	Shiyicheng	0.000679	0.881	18736	18517	322245
Sumatran	Dashuigou	Gongbeiya	Xuecheng	-0.020787	-21.331	10030	13882	185312
Sumatran	Dashuigou	Gongbeiya	Cishan	-0.018489	-12.293	3111	4158	56643
Sumatran	Dashuigou	Gongbeiya	Dale	-0.034795	-44.612	25782	42647	484696
Sumatran	Dashuigou	Gongbeiya	Hale	-0.033474	-35.719	14085	22835	261413
Sumatran	Dashuigou	Gongbeiya	Shimao	0.007061	7.868	12883	11403	209583
Sumatran	Dashuigou	Gongbeiya	Shikouzi	0.005835	7.297	16182	14620	267587
Sumatran	Dashuigou	Xitucheng	Zhucang	-0.000108	-0.166	19964	20001	345022
Sumatran	Dashuigou	Xitucheng	Shiyicheng	0.00589	8.849	25202	22801	407732
Sumatran	Dashuigou	Xitucheng	Xuecheng	-0.014966	-18.894	12777	16203	228960
Sumatran	Dashuigou	Xitucheng	Cishan	-0.014439	-11.16	3872	4877	69631
Sumatran	Dashuigou	Xitucheng	Dale	-0.029635	-44.61	32617	50461	602117
Sumatran	Dashuigou	Xitucheng	Hale	-0.028702	-36.097	16738	25529	306290
Sumatran	Dashuigou	Xitucheng	Shimao	0.013542	18.107	17930	14259	271096
Sumatran	Dashuigou	Xitucheng	Shikouzi	0.010848	15.7	21030	17560	319950
Sumatran	Dashuigou	Zhucang	Shiyicheng	0.006657	8.039	15424	13744	252327
Sumatran	Dashuigou	Zhucang	Xuecheng	-0.014732	-15.158	8002	10145	145461
Sumatran	Dashuigou	Zhucang	Cishan	-0.012316	-7.393	2427	2966	43784
Sumatran	Dashuigou	Zhucang	Dale	-0.029142	-38.005	19013	29567	362149
Sumatran	Dashuigou	Zhucang	Hale	-0.028509	-29.918	9532	14676	180436
Sumatran	Dashuigou	Zhucang	Shimao	0.012756	13.722	11107	8919	171522
Sumatran	Dashuigou	Zhucang	Shikouzi	0.011943	13.247	12535	10241	192092
Sumatran	Dashuigou	Shiyicheng	Xuecheng	-0.020808	-21.734	9001	12547	170388
Sumatran	Dashuigou	Shiyicheng	Cishan	-0.021564	-13.519	2712	3816	51209
Sumatran	Dashuigou	Shiyicheng	Dale	-0.035492	-44.522	22128	37329	428311
Sumatran	Dashuigou	Shiyicheng	Hale	-0.035327	-35.743	10988	18459	211488
Sumatran	Dashuigou	Shiyicheng	Shimao	0.007233	8.254	12212	10751	201998
Sumatran	Dashuigou	Shiyicheng	Shikouzi	0.005574	6.708	13649	12395	225006
Sumatran	Dashuigou	Xuecheng	Cishan	4.5e-05	0.025	1952	1951	33365
Sumatran	Dashuigou	Xuecheng	Dale	-0.014187	-18.508	13903	17357	243484
Sumatran	Dashuigou	Xuecheng	Hale	-0.013125	-11.992	6782	8336	118423
Sumatran	Dashuigou	Xuecheng	Shimao	0.026861	26.103	9827	6334	130025
Sumatran	Dashuigou	Xuecheng	Shikouzi	0.025477	22.435	10062	6744	130234
Sumatran	Dashuigou	Cishan	Dale	-0.014139	-12.599	3955	4996	73633
Sumatran	Dashuigou	Cishan	Hale	-0.015881	-9.547	1958	2554	37538
Sumatran	Dashuigou	Cishan	Shimao	0.024752	14.358	2691	1782	36699
Sumatran	Dashuigou	Cishan	Shikouzi	0.024777	13.218	3104	2111	40082
Sumatran	Dashuigou	Dale	Hale	0.00047	0.995	12539	12385	327654
Sumatran	Dashuigou	Dale	Shimao	0.042117	49.452	25315	13274	285912
Sumatran	Dashuigou	Dale	Shikouzi	0.040657	46.223	31323	17483	340425
Sumatran	Dashuigou	Hale	Shimao	0.040712	36.985	11106	5929	127155
Sumatran	Dashuigou	Hale	Shikouzi	0.040153	39.096	17258	9713	187918
Sumatran	Dashuigou	Shimao	Shikouzi	-0.002179	-2.199	8083	8403	146959
Sumatran	Xitucheng	Haimenkou	Jicha	-0.007615	-6.494	5481	6177	91394
Sumatran	Xitucheng	Haimenkou	Miaodigou	0.014266	23.092	25703	20741	347834
Sumatran	Xitucheng	Haimenkou	Zhenghan	0.02924	39.007	28680	18654	342907
Sumatran	Xitucheng	Haimenkou	SS14	0.009412	13.017	22549	19550	318563
Sumatran	Xitucheng	Haimenkou	Gongbeiya	0.027403	32.576	21662	14431	263893
Sumatran	Xitucheng	Haimenkou	Dashuigou	0.024741	31.145	18311	12516	234207
Sumatran	Xitucheng	Haimenkou	Zhucang	0.027066	29.89	16026	10607	200236
Sumatran	Xitucheng	Haimenkou	Shiyicheng	0.029746	36.754	19629	12610	235961
Sumatran	Xitucheng	Haimenkou	Xuecheng	0.007502	8.562	10389	9246	152340
Sumatran	Xitucheng	Haimenkou	Cishan	0.010501	6.908	3000	2545	43376
Sumatran	Xitucheng	Haimenkou	Dale	-0.007313	-10.447	22080	24604	345134
Sumatran	Xitucheng	Haimenkou	Hale	-0.006621	-7.696	11319	12488	176510
Sumatran	Xitucheng	Haimenkou	Shimao	0.024323	26.434	12901	8889	164959
Sumatran	Xitucheng	Haimenkou	Shikouzi	0.02776	30.422	15404	10251	185618
Sumatran	Xitucheng	Jicha	Miaodigou	0.022865	26.59	16909	11938	217436
Sumatran	Xitucheng	Jicha	Zhenghan	0.038071	35.287	18968	10819	214042
Sumatran	Xitucheng	Jicha	SS14	0.018025	19.896	14348	10782	197823
Sumatran	Xitucheng	Jicha	Gongbeiya	0.036128	30.652	14192	8342	161919
Sumatran	Xitucheng	Jicha	Dashuigou	0.032643	30.218	12251	7425	147844
Sumatran	Xitucheng	Jicha	Zhucang	0.036579	30.139	10899	6228	127690
Sumatran	Xitucheng	Jicha	Shiyicheng	0.037845	31.658	13185	7500	150213
Sumatran	Xitucheng	Jicha	Xuecheng	0.016889	14.265	6700	5104	94483
Sumatran	Xitucheng	Jicha	Cishan	0.015075	7.993	1885	1468	27620
Sumatran	Xitucheng	Jicha	Dale	0.001151	1.432	13504	13256	215708
Sumatran	Xitucheng	Jicha	Hale	0.001074	1.019	6551	6438	105207
Sumatran	Xitucheng	Jicha	Shimao	0.033945	27.417	8871	5197	108226
Sumatran	Xitucheng	Jicha	Shikouzi	0.035214	27.314	9935	5911	114274
Sumatran	Xitucheng	Miaodigou	Zhenghan	0.015276	27.097	66920	52847	921222
Sumatran	Xitucheng	Miaodigou	SS14	-0.004527	-9.314	52537	56384	849944
Sumatran	Xitucheng	Miaodigou	Gongbeiya	0.013715	23.121	50203	40596	700454
Sumatran	Xitucheng	Miaodigou	Dashuigou	0.011486	21.52	41654	34683	606909
Sumatran	Xitucheng	Miaodigou	Zhucang	0.013925	21.158	36722	29579	512943
Sumatran	Xitucheng	Miaodigou	Shiyicheng	0.015482	26.048	44091	34642	610324
Sumatran	Xitucheng	Miaodigou	Xuecheng	-0.005148	-8.72	20567	22316	339782
Sumatran	Xitucheng	Miaodigou	Cishan	-0.004262	-4.487	6252	6692	103073
Sumatran	Xitucheng	Miaodigou	Dale	-0.021645	-43.615	54580	74692	929180
Sumatran	Xitucheng	Miaodigou	Hale	-0.021126	-31.894	28191	38262	476726
Sumatran	Xitucheng	Miaodigou	Shimao	0.011777	18.145	27346	22647	398984
Sumatran	Xitucheng	Miaodigou	Shikouzi	0.014847	22.904	35246	27989	488739
Sumatran	Xitucheng	Zhenghan	SS14	-0.019832	-29.694	47107	63723	837839
Sumatran	Xitucheng	Zhenghan	Gongbeiya	-0.001671	-2.751	41446	42601	691416
Sumatran	Xitucheng	Zhenghan	Dashuigou	-0.003864	-6.322	34304	36615	598242
Sumatran	Xitucheng	Zhenghan	Zhucang	-0.001387	-2.106	29968	30669	505470
Sumatran	Xitucheng	Zhenghan	Shiyicheng	7.4e-05	0.129	34681	34637	600982
Sumatran	Xitucheng	Zhenghan	Xuecheng	-0.019914	-26.477	18500	25158	334370
Sumatran	Xitucheng	Zhenghan	Cishan	-0.018227	-16.104	5692	7545	101646
Sumatran	Xitucheng	Zhenghan	Dale	-0.036906	-55.254	48984	82694	913407
Sumatran	Xitucheng	Zhenghan	Hale	-0.036098	-45.985	25648	42677	471770
Sumatran	Xitucheng	Zhenghan	Shimao	-0.003983	-5.853	22344	23903	391183
Sumatran	Xitucheng	Zhenghan	Shikouzi	-0.001006	-1.568	28462	28948	482869
Sumatran	Xitucheng	SS14	Gongbeiya	0.018048	25.728	48447	36781	646394
Sumatran	Xitucheng	SS14	Dashuigou	0.0157	22.718	39841	31154	553304
Sumatran	Xitucheng	SS14	Zhucang	0.018651	23.93	34520	25826	466116
Sumatran	Xitucheng	SS14	Shiyicheng	0.020331	29.008	41856	30626	552379
Sumatran	Xitucheng	SS14	Xuecheng	-0.000225	-0.316	19404	19473	310271
Sumatran	Xitucheng	SS14	Cishan	-0.000124	-0.12	5702	5714	94652
Sumatran	Xitucheng	SS14	Dale	-0.016778	-32.49	48601	62751	843359
Sumatran	Xitucheng	SS14	Hale	-0.016258	-24.556	25961	33217	446306
Sumatran	Xitucheng	SS14	Shimao	0.016086	20.907	25599	19852	357242
Sumatran	Xitucheng	SS14	Shikouzi	0.018856	25.278	34372	25814	453838
Sumatran	Xitucheng	Gongbeiya	Dashuigou	-0.001944	-3.053	26198	27085	455929
Sumatran	Xitucheng	Gongbeiya	Zhucang	-2.7e-05	-0.036	23081	23092	383354
Sumatran	Xitucheng	Gongbeiya	Shiyicheng	0.002419	3.793	27172	26072	454480
Sumatran	Xitucheng	Gongbeiya	Xuecheng	-0.018846	-22.206	14360	19172	255341
Sumatran	Xitucheng	Gongbeiya	Cishan	-0.016601	-12.978	4483	5786	78506
Sumatran	Xitucheng	Gongbeiya	Dale	-0.034902	-50.244	37956	62231	695527
Sumatran	Xitucheng	Gongbeiya	Hale	-0.033824	-41.725	20846	33627	377886
Sumatran	Xitucheng	Gongbeiya	Shimao	-0.00207	-2.714	16405	17002	288075
Sumatran	Xitucheng	Gongbeiya	Shikouzi	0.001013	1.479	22339	21953	381118
Sumatran	Xitucheng	Dashuigou	Zhucang	0.002333	3.214	20806	20001	345022
Sumatran	Xitucheng	Dashuigou	Shiyicheng	0.004026	6.454	24442	22801	407732
Sumatran	Xitucheng	Dashuigou	Xuecheng	-0.015775	-20.393	12591	16203	228960
Sumatran	Xitucheng	Dashuigou	Cishan	-0.015148	-12.457	3822	4877	69631
Sumatran	Xitucheng	Dashuigou	Dale	-0.03231	-48.934	31006	50461	602117
Sumatran	Xitucheng	Dashuigou	Hale	-0.031486	-39.4	15886	25529	306290
Sumatran	Xitucheng	Dashuigou	Shimao	0.000292	0.479	14338	14259	271096
Sumatran	Xitucheng	Dashuigou	Shikouzi	0.002905	4.401	18489	17560	319950
Sumatran	Xitucheng	Zhucang	Shiyicheng	0.001392	1.951	20879	20392	350272
Sumatran	Xitucheng	Zhucang	Xuecheng	-0.018579	-21.231	10765	14443	197976
Sumatran	Xitucheng	Zhucang	Cishan	-0.016998	-12.059	3247	4266	59910
Sumatran	Xitucheng	Zhucang	Dale	-0.034757	-46.604	26325	44013	508909
Sumatran	Xitucheng	Zhucang	Hale	-0.033574	-36.605	13272	21828	254842
Sumatran	Xitucheng	Zhucang	Shimao	-0.001762	-2.128	13500	13911	233621
Sumatran	Xitucheng	Zhucang	Shikouzi	0.001059	1.318	16356	16072	268141
Sumatran	Xitucheng	Shiyicheng	Xuecheng	-0.019751	-24.116	12782	17389	233279
Sumatran	Xitucheng	Shiyicheng	Cishan	-0.020185	-15.319	3897	5317	70338
Sumatran	Xitucheng	Shiyicheng	Dale	-0.036712	-51.373	31809	54024	605129
Sumatran	Xitucheng	Shiyicheng	Hale	-0.0369	-44.034	15718	26794	300155
Sumatran	Xitucheng	Shiyicheng	Shimao	-0.003662	-4.911	15312	16324	276404
Sumatran	Xitucheng	Shiyicheng	Shikouzi	-0.001304	-1.849	18236	18647	315514
Sumatran	Xitucheng	Xuecheng	Cishan	0.001752	1.14	2761	2682	45079
Sumatran	Xitucheng	Xuecheng	Dale	-0.016222	-24.742	19280	24744	336834
Sumatran	Xitucheng	Xuecheng	Hale	-0.015364	-16.612	9402	11922	163984
Sumatran	Xitucheng	Xuecheng	Shimao	0.016447	18.245	12401	9516	175441
Sumatran	Xitucheng	Xuecheng	Shikouzi	0.01916	20.865	13357	9945	178089
Sumatran	Xitucheng	Cishan	Dale	-0.016479	-16.41	5564	7249	102299
Sumatran	Xitucheng	Cishan	Hale	-0.016201	-11.566	2810	3658	52358
Sumatran	Xitucheng	Cishan	Shimao	0.015512	10.759	3461	2696	49349
Sumatran	Xitucheng	Cishan	Shikouzi	0.017944	12.419	4099	3108	55228
Sumatran	Xitucheng	Dale	Hale	0.00063	1.394	18572	18273	474410
Sumatran	Xitucheng	Dale	Shimao	0.032417	46.766	33086	20276	395142
Sumatran	Xitucheng	Dale	Shikouzi	0.035905	46.694	43912	26479	485540
Sumatran	Xitucheng	Hale	Shimao	0.031451	33.788	14470	8968	174956
Sumatran	Xitucheng	Hale	Shikouzi	0.034992	38.573	24226	14783	269864
Sumatran	Xitucheng	Shimao	Shikouzi	0.001871	2.432	11367	10991	200968
Sumatran	Zhucang	Haimenkou	Jicha	-0.007665	-5.169	3442	3889	58383
Sumatran	Zhucang	Haimenkou	Miaodigou	0.01183	15.662	15228	12708	212958
Sumatran	Zhucang	Haimenkou	Zhenghan	0.026079	27.618	16946	11466	210115
Sumatran	Zhucang	Haimenkou	SS14	0.007542	8.68	13391	11919	195194
Sumatran	Zhucang	Haimenkou	Gongbeiya	0.025497	23.847	12924	8811	161321
Sumatran	Zhucang	Haimenkou	Dashuigou	0.024075	23.943	11299	7775	146386
Sumatran	Zhucang	Haimenkou	Xitucheng	0.026128	28.833	16026	10794	200236
Sumatran	Zhucang	Haimenkou	Shiyicheng	0.028365	26.576	12082	7882	148059
Sumatran	Zhucang	Haimenkou	Xuecheng	0.006255	5.571	6526	5920	96920
Sumatran	Zhucang	Haimenkou	Cishan	0.005979	2.944	1828	1662	27680
Sumatran	Zhucang	Haimenkou	Dale	-0.007503	-8.889	13314	14900	211362
Sumatran	Zhucang	Haimenkou	Hale	-0.005958	-5.237	6760	7392	106208
Sumatran	Zhucang	Haimenkou	Shimao	0.022828	19.492	8046	5646	105145
Sumatran	Zhucang	Haimenkou	Shikouzi	0.026866	22.976	9223	6166	113764
Sumatran	Zhucang	Jicha	Miaodigou	0.021241	20.256	10234	7360	135322
Sumatran	Zhucang	Jicha	Zhenghan	0.036834	29.551	11523	6613	133309
Sumatran	Zhucang	Jicha	SS14	0.016884	15.424	8747	6664	123339
Sumatran	Zhucang	Jicha	Gongbeiya	0.034358	23.983	8554	5094	100691
Sumatran	Zhucang	Jicha	Dashuigou	0.031536	23.432	7536	4579	93767
Sumatran	Zhucang	Jicha	Xitucheng	0.035942	29.108	10899	6310	127690
Sumatran	Zhucang	Jicha	Shiyicheng	0.038543	28.373	8382	4700	95535
Sumatran	Zhucang	Jicha	Xuecheng	0.015467	10.055	4163	3226	60613
Sumatran	Zhucang	Jicha	Cishan	0.015078	6.281	1204	935	17816
Sumatran	Zhucang	Jicha	Dale	0.002045	2.065	8394	8119	134265
Sumatran	Zhucang	Jicha	Hale	0.00217	1.554	3986	3846	64505
Sumatran	Zhucang	Jicha	Shimao	0.032515	21.144	5591	3326	69661
Sumatran	Zhucang	Jicha	Shikouzi	0.034785	22.964	6096	3618	71230
Sumatran	Zhucang	Miaodigou	Zhenghan	0.014944	22.502	38444	30387	539167
Sumatran	Zhucang	Miaodigou	SS14	-0.004242	-7.349	30350	32459	497227
Sumatran	Zhucang	Miaodigou	Gongbeiya	0.0141	19.345	28944	23184	408567
Sumatran	Zhucang	Miaodigou	Dashuigou	0.012179	18.812	24788	20344	364929
Sumatran	Zhucang	Miaodigou	Xitucheng	0.014819	23.288	36722	29120	512943
Sumatran	Zhucang	Miaodigou	Shiyicheng	0.016382	22.291	26547	20484	370059
Sumatran	Zhucang	Miaodigou	Xuecheng	-0.00406	-5.692	12726	13584	211284
Sumatran	Zhucang	Miaodigou	Cishan	-0.003655	-2.902	3799	4031	63613
Sumatran	Zhucang	Miaodigou	Dale	-0.019095	-32.156	31958	42329	543157
Sumatran	Zhucang	Miaodigou	Hale	-0.018081	-23.448	16224	21153	272592
Sumatran	Zhucang	Miaodigou	Shimao	0.011949	15.329	16762	13802	247726
Sumatran	Zhucang	Miaodigou	Shikouzi	0.014828	18.658	20272	16033	285860
Sumatran	Zhucang	Zhenghan	SS14	-0.019042	-24.163	27320	36664	490713
Sumatran	Zhucang	Zhenghan	Gongbeiya	-0.00098	-1.351	23891	24287	403679
Sumatran	Zhucang	Zhenghan	Dashuigou	-0.002714	-3.833	20400	21378	360102
Sumatran	Zhucang	Zhenghan	Xitucheng	-0.000347	-0.601	29968	30143	505470
Sumatran	Zhucang	Zhenghan	Shiyicheng	0.001592	2.202	21025	20444	364732
Sumatran	Zhucang	Zhenghan	Xuecheng	-0.0188	-20.205	11462	15377	208233
Sumatran	Zhucang	Zhenghan	Cishan	-0.017209	-12.193	3491	4571	62765
Sumatran	Zhucang	Zhenghan	Dale	-0.034008	-45.473	28521	46709	534817
Sumatran	Zhucang	Zhenghan	Hale	-0.032432	-33.924	14675	23431	269977
Sumatran	Zhucang	Zhenghan	Shimao	-0.002835	-3.421	13711	14401	243318
Sumatran	Zhucang	Zhenghan	Shikouzi	-0.000516	-0.651	16494	16640	282676
Sumatran	Zhucang	SS14	Gongbeiya	0.017776	20.819	27830	21128	377038
Sumatran	Zhucang	SS14	Dashuigou	0.015611	18.665	23695	18498	332872
Sumatran	Zhucang	SS14	Xitucheng	0.018746	24.264	34520	25782	466116
Sumatran	Zhucang	SS14	Shiyicheng	0.020792	24.593	25183	18214	335172
Sumatran	Zhucang	SS14	Xuecheng	0.000465	0.527	11976	11886	193489
Sumatran	Zhucang	SS14	Cishan	0.002834	2.061	3491	3325	58400
Sumatran	Zhucang	SS14	Dale	-0.014555	-24.353	28456	35639	493498
Sumatran	Zhucang	SS14	Hale	-0.013652	-16.902	14803	18285	255029
Sumatran	Zhucang	SS14	Shimao	0.016388	17.432	15789	12144	222409
Sumatran	Zhucang	SS14	Shikouzi	0.018599	20.278	19718	14780	265486
Sumatran	Zhucang	Gongbeiya	Dashuigou	-0.00161	-2.061	15447	15887	273295
Sumatran	Zhucang	Gongbeiya	Xitucheng	0.000716	0.992	23081	22807	383354
Sumatran	Zhucang	Gongbeiya	Shiyicheng	0.002864	3.404	16187	15398	275303
Sumatran	Zhucang	Gongbeiya	Xuecheng	-0.01719	-17.153	8849	11580	158888
Sumatran	Zhucang	Gongbeiya	Cishan	-0.014655	-8.953	2729	3437	48270
Sumatran	Zhucang	Gongbeiya	Dale	-0.032676	-38.213	22122	35383	405823
Sumatran	Zhucang	Gongbeiya	Hale	-0.030797	-29.855	11970	18604	215384
Sumatran	Zhucang	Gongbeiya	Shimao	-0.00149	-1.642	10106	10373	179411
Sumatran	Zhucang	Gongbeiya	Shikouzi	0.000772	0.873	12738	12566	222293
Sumatran	Zhucang	Dashuigou	Xitucheng	0.002442	3.44	20806	19964	345022
Sumatran	Zhucang	Dashuigou	Shiyicheng	0.004612	5.947	14907	13744	252327
Sumatran	Zhucang	Dashuigou	Xuecheng	-0.016658	-17.671	7722	10145	145461
Sumatran	Zhucang	Dashuigou	Cishan	-0.013732	-7.98	2365	2966	43784
Sumatran	Zhucang	Dashuigou	Dale	-0.03058	-37.109	18492	29567	362149
Sumatran	Zhucang	Dashuigou	Hale	-0.029279	-28.387	9393	14676	180436
Sumatran	Zhucang	Dashuigou	Shimao	0.00011	0.146	8938	8919	171522
Sumatran	Zhucang	Dashuigou	Shikouzi	0.002926	3.745	10803	10241	192092
Sumatran	Zhucang	Xitucheng	Shiyicheng	0.001906	2.824	21060	20392	350272
Sumatran	Zhucang	Xitucheng	Xuecheng	-0.01878	-21.892	10725	14443	197976
Sumatran	Zhucang	Xitucheng	Cishan	-0.01732	-12.23	3228	4266	59910
Sumatran	Zhucang	Xitucheng	Dale	-0.033656	-45.424	26885	44013	508909
Sumatran	Zhucang	Xitucheng	Hale	-0.031857	-34.145	13709	21828	254842
Sumatran	Zhucang	Xitucheng	Shimao	-0.001561	-1.962	13546	13911	233621
Sumatran	Zhucang	Xitucheng	Shikouzi	-0.000362	-0.456	15974	16072	268141
Sumatran	Zhucang	Shiyicheng	Xuecheng	-0.020691	-19.764	7856	10926	148365
Sumatran	Zhucang	Shiyicheng	Cishan	-0.021357	-12.313	2370	3321	44512
Sumatran	Zhucang	Shiyicheng	Dale	-0.0355	-43.364	19049	32080	367083
Sumatran	Zhucang	Shiyicheng	Hale	-0.034757	-32.074	9332	15541	178620
Sumatran	Zhucang	Shiyicheng	Shimao	-0.003614	-3.792	9597	10232	175547
Sumatran	Zhucang	Shiyicheng	Shikouzi	-0.000867	-0.983	11012	11178	191277
Sumatran	Zhucang	Xuecheng	Cishan	0.000165	0.084	1689	1684	28847
Sumatran	Zhucang	Xuecheng	Dale	-0.0151	-18.826	11884	15048	209553
Sumatran	Zhucang	Xuecheng	Hale	-0.014645	-13.064	5667	7142	100731
Sumatran	Zhucang	Xuecheng	Shimao	0.015827	13.935	7802	6025	112229
Sumatran	Zhucang	Xuecheng	Shikouzi	0.017766	15.408	8108	6136	110997
Sumatran	Zhucang	Cishan	Dale	-0.016209	-12.503	3347	4370	63159
Sumatran	Zhucang	Cishan	Hale	-0.016661	-8.865	1639	2168	31735
Sumatran	Zhucang	Cishan	Shimao	0.014987	8.414	2136	1662	31610
Sumatran	Zhucang	Cishan	Shikouzi	0.018198	9.766	2465	1844	34117
Sumatran	Zhucang	Dale	Hale	0.000877	1.745	10400	10162	271252
Sumatran	Zhucang	Dale	Shimao	0.031254	34.73	20076	12404	245473
Sumatran	Zhucang	Dale	Shikouzi	0.033506	36.211	24882	15365	284044
Sumatran	Zhucang	Hale	Shimao	0.029383	24.507	8684	5519	107717
Sumatran	Zhucang	Hale	Shikouzi	0.032387	28.029	13409	8410	154335
Sumatran	Zhucang	Shimao	Shikouzi	0.001321	1.312	6955	6789	125403
Sumatran	Shiyicheng	Haimenkou	Jicha	-0.007904	-5.972	4011	4549	68145
Sumatran	Shiyicheng	Haimenkou	Miaodigou	0.015455	20.671	18760	14876	251279
Sumatran	Shiyicheng	Haimenkou	Zhenghan	0.035146	36.23	21630	12921	247790
Sumatran	Shiyicheng	Haimenkou	SS14	0.008236	9.765	16083	14192	229575
Sumatran	Shiyicheng	Haimenkou	Gongbeiya	0.032281	31.829	16071	9955	189455
Sumatran	Shiyicheng	Haimenkou	Dashuigou	0.030396	29.477	14076	8857	171718
Sumatran	Shiyicheng	Haimenkou	Xitucheng	0.029373	34.938	19629	12698	235961
Sumatran	Shiyicheng	Haimenkou	Zhucang	0.029094	26.559	12082	7774	148059
Sumatran	Shiyicheng	Haimenkou	Xuecheng	0.008101	6.966	7846	6927	113455
Sumatran	Shiyicheng	Haimenkou	Cishan	0.007725	4.087	2187	1939	32137
Sumatran	Shiyicheng	Haimenkou	Dale	-0.007286	-8.802	15862	17678	249286
Sumatran	Shiyicheng	Haimenkou	Hale	-0.00734	-7.003	7864	8775	124025
Sumatran	Shiyicheng	Haimenkou	Shimao	0.030055	26.657	10010	6298	123502
Sumatran	Shiyicheng	Haimenkou	Shikouzi	0.032905	29.517	11387	7020	132707
Sumatran	Shiyicheng	Jicha	Miaodigou	0.024264	24.717	12413	8550	159212
Sumatran	Shiyicheng	Jicha	Zhenghan	0.045282	37.129	14636	7534	156829
Sumatran	Shiyicheng	Jicha	SS14	0.016632	16.487	10363	7958	144599
Sumatran	Shiyicheng	Jicha	Gongbeiya	0.041388	30.489	10601	5722	117877
Sumatran	Shiyicheng	Jicha	Dashuigou	0.038507	29.739	9462	5230	109924
Sumatran	Shiyicheng	Jicha	Xitucheng	0.038227	32.463	13185	7443	150213
Sumatran	Shiyicheng	Jicha	Zhucang	0.040174	29.585	8382	4544	95535
Sumatran	Shiyicheng	Jicha	Xuecheng	0.019937	14.765	5123	3705	71111
Sumatran	Shiyicheng	Jicha	Cishan	0.01355	5.594	1389	1109	20646
Sumatran	Shiyicheng	Jicha	Dale	0.001399	1.519	9863	9642	157927
Sumatran	Shiyicheng	Jicha	Hale	0.000573	0.443	4638	4596	75014
Sumatran	Shiyicheng	Jicha	Shimao	0.040505	28.623	7044	3731	81789
Sumatran	Shiyicheng	Jicha	Shikouzi	0.040966	28.316	7463	4065	82934
Sumatran	Shiyicheng	Miaodigou	Zhenghan	0.020557	30.227	48738	35545	641803
Sumatran	Shiyicheng	Miaodigou	SS14	-0.006438	-11.289	35960	39758	589901
Sumatran	Shiyicheng	Miaodigou	Gongbeiya	0.018036	25.665	36084	27340	484815
Sumatran	Shiyicheng	Miaodigou	Dashuigou	0.015616	23.436	30679	23934	431861
Sumatran	Shiyicheng	Miaodigou	Xitucheng	0.013958	23.332	44091	35572	610324
Sumatran	Shiyicheng	Miaodigou	Zhucang	0.013978	18.92	26547	21374	370059
Sumatran	Shiyicheng	Miaodigou	Xuecheng	-0.005014	-7.023	15173	16424	249445
Sumatran	Shiyicheng	Miaodigou	Cishan	-0.007657	-6.736	4443	5015	74717
Sumatran	Shiyicheng	Miaodigou	Dale	-0.023254	-40.753	37410	52450	646796
Sumatran	Shiyicheng	Miaodigou	Hale	-0.022708	-28.936	18738	26034	321313
Sumatran	Shiyicheng	Miaodigou	Shimao	0.016239	20.915	20959	16196	293302
Sumatran	Shiyicheng	Miaodigou	Shikouzi	0.019512	26.805	25268	18697	336762
Sumatran	Shiyicheng	Zhenghan	SS14	-0.026806	-32.603	31155	46751	581811
Sumatran	Shiyicheng	Zhenghan	Gongbeiya	-0.002591	-3.197	28858	30098	478758
Sumatran	Shiyicheng	Zhenghan	Dashuigou	-0.004407	-5.827	24743	26620	425818
Sumatran	Shiyicheng	Zhenghan	Xitucheng	-0.006536	-10.206	34681	38609	600982
Sumatran	Shiyicheng	Zhenghan	Zhucang	-0.005978	-7.065	21025	23206	364732
Sumatran	Shiyicheng	Zhenghan	Xuecheng	-0.025435	-27.013	13086	19334	245673
Sumatran	Shiyicheng	Zhenghan	Cishan	-0.027653	-19.76	3836	5874	73682
Sumatran	Shiyicheng	Zhenghan	Dale	-0.043708	-56.116	32236	60047	636307
Sumatran	Shiyicheng	Zhenghan	Hale	-0.043284	-46.652	16240	30012	318161
Sumatran	Shiyicheng	Zhenghan	Shimao	-0.004194	-4.848	16613	17820	287832
Sumatran	Shiyicheng	Zhenghan	Shikouzi	-0.001609	-1.908	19815	20351	332858
Sumatran	Shiyicheng	SS14	Gongbeiya	0.024182	27.776	35058	24275	445901
Sumatran	Shiyicheng	SS14	Dashuigou	0.022178	26.644	29750	21048	392421
Sumatran	Shiyicheng	SS14	Xitucheng	0.020097	28.454	41856	30755	552379
Sumatran	Shiyicheng	SS14	Zhucang	0.02059	23.305	25183	18282	335172
Sumatran	Shiyicheng	SS14	Xuecheng	0.001009	1.145	14375	14146	227503
Sumatran	Shiyicheng	SS14	Cishan	-0.001888	-1.507	4057	4186	68376
Sumatran	Shiyicheng	SS14	Dale	-0.016628	-27.559	33660	43391	585240
Sumatran	Shiyicheng	SS14	Hale	-0.016222	-19.254	17434	22300	300000
Sumatran	Shiyicheng	SS14	Shimao	0.022574	24.052	19879	13956	262393
Sumatran	Shiyicheng	SS14	Shikouzi	0.025258	28.953	24813	16938	311785
Sumatran	Shiyicheng	Gongbeiya	Dashuigou	-0.001675	-2.032	18736	19275	322245
Sumatran	Shiyicheng	Gongbeiya	Xitucheng	-0.003811	-5.203	27172	28904	454480
Sumatran	Shiyicheng	Gongbeiya	Zhucang	-0.003713	-4.102	16187	17209	275303
Sumatran	Shiyicheng	Gongbeiya	Xuecheng	-0.023045	-21.233	10144	14447	186732
Sumatran	Shiyicheng	Gongbeiya	Cishan	-0.021734	-13.949	3096	4327	56621
Sumatran	Shiyicheng	Gongbeiya	Dale	-0.040753	-50.156	24941	44558	481367
Sumatran	Shiyicheng	Gongbeiya	Hale	-0.040225	-38.1	13355	23556	253599
Sumatran	Shiyicheng	Gongbeiya	Shimao	-0.001343	-1.453	12261	12544	211264
Sumatran	Shiyicheng	Gongbeiya	Shikouzi	0.001004	1.186	15466	15203	261187
Sumatran	Shiyicheng	Dashuigou	Xitucheng	-0.001864	-2.591	24442	25202	407732
Sumatran	Shiyicheng	Dashuigou	Zhucang	-0.002045	-2.537	14907	15424	252327
Sumatran	Shiyicheng	Dashuigou	Xuecheng	-0.020699	-21.182	9020	12547	170388
Sumatran	Shiyicheng	Dashuigou	Cishan	-0.02307	-14.266	2634	3816	51209
Sumatran	Shiyicheng	Dashuigou	Dale	-0.038146	-47.497	20991	37329	428311
Sumatran	Shiyicheng	Dashuigou	Hale	-0.037979	-36.309	10427	18459	211488
Sumatran	Shiyicheng	Dashuigou	Shimao	0.000521	0.629	10856	10751	201998
Sumatran	Shiyicheng	Dashuigou	Shikouzi	0.003314	4.047	13141	12395	225006
Sumatran	Shiyicheng	Xitucheng	Zhucang	0.000515	0.775	21060	20879	350272
Sumatran	Shiyicheng	Xitucheng	Xuecheng	-0.018765	-22.21	13012	17389	233279
Sumatran	Shiyicheng	Xitucheng	Cishan	-0.020979	-16.15	3841	5317	70338
Sumatran	Shiyicheng	Xitucheng	Dale	-0.037072	-51.389	31591	54024	605129
Sumatran	Shiyicheng	Xitucheng	Hale	-0.036363	-42.309	15880	26794	300155
Sumatran	Shiyicheng	Xitucheng	Shimao	0.002757	3.475	17086	16324	276404
Sumatran	Shiyicheng	Xitucheng	Shikouzi	0.004856	6.156	20180	18647	315514
Sumatran	Shiyicheng	Zhucang	Xuecheng	-0.01928	-17.96	8066	10926	148365
Sumatran	Shiyicheng	Zhucang	Cishan	-0.020789	-11.556	2396	3321	44512
Sumatran	Shiyicheng	Zhucang	Dale	-0.036701	-44.078	18608	32080	367083
Sumatran	Shiyicheng	Zhucang	Hale	-0.036042	-32.831	9103	15541	178620
Sumatran	Shiyicheng	Zhucang	Shimao	0.002534	2.562	10676	10232	175547
Sumatran	Shiyicheng	Zhucang	Shikouzi	0.005508	6.137	12231	11178	191277
Sumatran	Shiyicheng	Xuecheng	Cishan	0.000331	0.173	2018	2007	33657
Sumatran	Shiyicheng	Xuecheng	Dale	-0.017738	-21.39	13954	18340	247259
Sumatran	Shiyicheng	Xuecheng	Hale	-0.017829	-15.899	6576	8675	117718
Sumatran	Shiyicheng	Xuecheng	Shimao	0.021226	19.126	9740	6932	132256
Sumatran	Shiyicheng	Xuecheng	Shikouzi	0.023282	20.59	10038	7018	129684
Sumatran	Shiyicheng	Cishan	Dale	-0.016032	-13.349	4058	5247	74174
Sumatran	Shiyicheng	Cishan	Hale	-0.015454	-9.028	1995	2565	36901
Sumatran	Shiyicheng	Cishan	Shimao	0.024452	13.143	2755	1848	37088
Sumatran	Shiyicheng	Cishan	Shikouzi	0.025438	13.962	3167	2158	39646
Sumatran	Shiyicheng	Dale	Hale	0.000523	0.957	12392	12225	319697
Sumatran	Shiyicheng	Dale	Shimao	0.038146	44.598	25262	14182	290457
Sumatran	Shiyicheng	Dale	Shikouzi	0.041993	49.715	31331	17284	334527
Sumatran	Shiyicheng	Hale	Shimao	0.03805	31.742	10884	6094	125892
Sumatran	Shiyicheng	Hale	Shikouzi	0.041734	38.856	16926	9393	180501
Sumatran	Shiyicheng	Shimao	Shikouzi	0.001739	1.824	8331	8076	146732
Sumatran	Xuecheng	Haimenkou	Jicha	-0.00509	-3.345	2850	3103	49705
Sumatran	Xuecheng	Haimenkou	Miaodigou	0.008366	10.46	11191	9805	165641
Sumatran	Xuecheng	Haimenkou	Zhenghan	0.010461	11.534	11218	9512	163039
Sumatran	Xuecheng	Haimenkou	SS14	0.007057	7.597	10063	8987	152569
Sumatran	Xuecheng	Haimenkou	Gongbeiya	0.008903	8.508	8593	7467	126518
Sumatran	Xuecheng	Haimenkou	Dashuigou	0.011114	10.846	7490	6238	112574
Sumatran	Xuecheng	Haimenkou	Xitucheng	0.009977	11.803	10389	8869	152340
Sumatran	Xuecheng	Haimenkou	Zhucang	0.009619	8.572	6526	5594	96920
Sumatran	Xuecheng	Haimenkou	Shiyicheng	0.011982	10.93	7846	6486	113455
Sumatran	Xuecheng	Haimenkou	Cishan	0.010651	5.127	1561	1303	24177
Sumatran	Xuecheng	Haimenkou	Dale	-0.004454	-4.964	10249	10980	164214
Sumatran	Xuecheng	Haimenkou	Hale	-0.002618	-2.129	5074	5286	80829
Sumatran	Xuecheng	Haimenkou	Shimao	0.010402	8.943	6106	5155	91388
Sumatran	Xuecheng	Haimenkou	Shikouzi	0.008589	7.205	6018	5252	89188
Sumatran	Xuecheng	Jicha	Miaodigou	0.015303	15.496	7164	5602	102101
Sumatran	Xuecheng	Jicha	Zhenghan	0.017359	15.086	7284	5541	100409
Sumatran	Xuecheng	Jicha	SS14	0.012435	11.488	6228	5062	93751
Sumatran	Xuecheng	Jicha	Gongbeiya	0.013865	10.294	5388	4323	76760
Sumatran	Xuecheng	Jicha	Dashuigou	0.015678	12.425	4831	3731	70137
Sumatran	Xuecheng	Jicha	Xitucheng	0.016753	14.132	6700	5117	94483
Sumatran	Xuecheng	Jicha	Zhucang	0.01498	10.687	4163	3255	60613
Sumatran	Xuecheng	Jicha	Shiyicheng	0.017445	12.476	5123	3882	71111
Sumatran	Xuecheng	Jicha	Cishan	0.011129	4.293	948	780	15039
Sumatran	Xuecheng	Jicha	Dale	0.001625	1.562	6168	6003	101230
Sumatran	Xuecheng	Jicha	Hale	0.001307	0.867	2913	2850	48029
Sumatran	Xuecheng	Jicha	Shimao	0.01674	11.743	3972	2999	58169
Sumatran	Xuecheng	Jicha	Shikouzi	0.013105	8.178	3793	3080	54387
Sumatran	Xuecheng	Miaodigou	Zhenghan	0.001261	2.151	22243	21786	362891
Sumatran	Xuecheng	Miaodigou	SS14	-0.002657	-4.121	20117	21012	336864
Sumatran	Xuecheng	Miaodigou	Gongbeiya	-6.7e-05	-0.107	16730	16749	276842
Sumatran	Xuecheng	Miaodigou	Dashuigou	0.001751	2.778	14622	14192	245581
Sumatran	Xuecheng	Miaodigou	Xitucheng	0.000647	1.246	20567	20347	339782
Sumatran	Xuecheng	Miaodigou	Zhucang	0.000393	0.586	12726	12643	211284
Sumatran	Xuecheng	Miaodigou	Shiyicheng	0.001765	2.678	15173	14733	249445
Sumatran	Xuecheng	Miaodigou	Cishan	0.000817	0.593	2914	2874	48966
Sumatran	Xuecheng	Miaodigou	Dale	-0.014034	-23.423	21790	26930	366209
Sumatran	Xuecheng	Miaodigou	Hale	-0.012603	-15.557	10793	13042	178448
Sumatran	Xuecheng	Miaodigou	Shimao	0.001562	2.141	11270	10973	190172
Sumatran	Xuecheng	Miaodigou	Shikouzi	0.00114	1.495	11678	11458	193017
Sumatran	Xuecheng	Zhenghan	SS14	-0.004074	-5.619	19804	21155	331551
Sumatran	Xuecheng	Zhenghan	Gongbeiya	-0.001437	-2.007	15036	15428	272855
Sumatran	Xuecheng	Zhenghan	Dashuigou	-6.4e-05	-0.097	13118	13133	242097
Sumatran	Xuecheng	Zhenghan	Xitucheng	-0.000604	-1.058	18500	18702	334370
Sumatran	Xuecheng	Zhenghan	Zhucang	-3.5e-05	-0.044	11462	11470	208233
Sumatran	Xuecheng	Zhenghan	Shiyicheng	0.000822	1.133	13086	12884	245673
Sumatran	Xuecheng	Zhenghan	Cishan	0.000902	0.585	2900	2856	48225
Sumatran	Xuecheng	Zhenghan	Dale	-0.015269	-22.285	21467	26957	359547
Sumatran	Xuecheng	Zhenghan	Hale	-0.01335	-14.038	10710	13063	176314
Sumatran	Xuecheng	Zhenghan	Shimao	8e-05	0.102	10124	10109	186407
Sumatran	Xuecheng	Zhenghan	Shikouzi	-0.000154	-0.183	10428	10458	190441
Sumatran	Xuecheng	SS14	Gongbeiya	0.002606	3.404	15986	15319	256141
Sumatran	Xuecheng	SS14	Dashuigou	0.004663	6.134	13967	12916	225281
Sumatran	Xuecheng	SS14	Xitucheng	0.003344	4.885	19404	18366	310271
Sumatran	Xuecheng	SS14	Zhucang	0.003748	4.332	11976	11250	193489
Sumatran	Xuecheng	SS14	Shiyicheng	0.004779	5.736	14375	13288	227503
Sumatran	Xuecheng	SS14	Cishan	0.004109	2.631	2646	2460	45267
Sumatran	Xuecheng	SS14	Dale	-0.010894	-17.026	19280	22918	333921
Sumatran	Xuecheng	SS14	Hale	-0.010368	-11.968	9700	11434	167214
Sumatran	Xuecheng	SS14	Shimao	0.005201	5.872	10778	9880	172535
Sumatran	Xuecheng	SS14	Shikouzi	0.003748	4.137	11336	10662	179768
Sumatran	Xuecheng	Gongbeiya	Dashuigou	0.002015	2.635	10030	9657	185312
Sumatran	Xuecheng	Gongbeiya	Xitucheng	0.000768	1.14	14360	14164	255341
Sumatran	Xuecheng	Gongbeiya	Zhucang	0.001493	1.753	8849	8612	158888
Sumatran	Xuecheng	Gongbeiya	Shiyicheng	0.002086	2.592	10144	9754	186732
Sumatran	Xuecheng	Gongbeiya	Cishan	0.003465	2.019	2274	2144	37558
Sumatran	Xuecheng	Gongbeiya	Dale	-0.013435	-18.203	16531	20220	274632
Sumatran	Xuecheng	Gongbeiya	Hale	-0.011068	-10.886	8721	10286	141381
Sumatran	Xuecheng	Gongbeiya	Shimao	0.001662	1.868	7524	7292	140037
Sumatran	Xuecheng	Gongbeiya	Shikouzi	0.001368	1.588	8079	7873	150792
Sumatran	Xuecheng	Dashuigou	Xitucheng	-0.000809	-1.257	12591	12777	228960
Sumatran	Xuecheng	Dashuigou	Zhucang	-0.001926	-2.298	7722	8002	145461
Sumatran	Xuecheng	Dashuigou	Shiyicheng	0.000109	0.136	9020	9001	170388
Sumatran	Xuecheng	Dashuigou	Cishan	-0.000116	-0.064	1947	1951	33365
Sumatran	Xuecheng	Dashuigou	Dale	-0.016184	-21.778	13417	17357	243484
Sumatran	Xuecheng	Dashuigou	Hale	-0.015318	-15.236	6522	8336	118423
Sumatran	Xuecheng	Dashuigou	Shimao	0.00043	0.528	6390	6334	130025
Sumatran	Xuecheng	Dashuigou	Shikouzi	-0.000439	-0.497	6687	6744	130234
Sumatran	Xuecheng	Xitucheng	Zhucang	-0.000201	-0.282	10725	10765	197976
Sumatran	Xuecheng	Xitucheng	Shiyicheng	0.000986	1.466	13012	12782	233279
Sumatran	Xuecheng	Xitucheng	Cishan	0.000607	0.394	2709	2682	45079
Sumatran	Xuecheng	Xitucheng	Dale	-0.015003	-22.933	19691	24744	336834
Sumatran	Xuecheng	Xitucheng	Hale	-0.013405	-14.933	9724	11922	163984
Sumatran	Xuecheng	Xitucheng	Shimao	0.001758	2.308	9824	9516	175441
Sumatran	Xuecheng	Xitucheng	Shikouzi	8.9e-05	0.119	9961	9945	178089
Sumatran	Xuecheng	Zhucang	Shiyicheng	0.00141	1.607	8066	7856	148365
Sumatran	Xuecheng	Zhucang	Cishan	-0.000979	-0.521	1656	1684	28847
Sumatran	Xuecheng	Zhucang	Dale	-0.015551	-19.695	11789	15048	209553
Sumatran	Xuecheng	Zhucang	Hale	-0.013953	-12.397	5737	7142	100731
Sumatran	Xuecheng	Zhucang	Shimao	0.000247	0.252	6053	6025	112229
Sumatran	Xuecheng	Zhucang	Shikouzi	-0.000212	-0.211	6113	6136	110997
Sumatran	Xuecheng	Shiyicheng	Cishan	-0.001675	-0.911	1951	2007	33657
Sumatran	Xuecheng	Shiyicheng	Dale	-0.016445	-20.47	14273	18340	247259
Sumatran	Xuecheng	Shiyicheng	Hale	-0.014976	-13.968	6912	8675	117718
Sumatran	Xuecheng	Shiyicheng	Shimao	-0.000359	-0.382	6885	6932	132256
Sumatran	Xuecheng	Shiyicheng	Shikouzi	-0.001617	-1.627	6808	7018	129684
Sumatran	Xuecheng	Cishan	Dale	-0.015348	-10.718	2494	3239	48556
Sumatran	Xuecheng	Cishan	Hale	-0.016462	-8.362	1204	1603	24238
Sumatran	Xuecheng	Cishan	Shimao	0.001779	0.93	1593	1544	27337
Sumatran	Xuecheng	Cishan	Shikouzi	-0.001424	-0.689	1595	1633	26685
Sumatran	Xuecheng	Dale	Hale	0.000886	1.582	6734	6576	177484
Sumatran	Xuecheng	Dale	Shimao	0.015793	19.132	13391	10418	188258
Sumatran	Xuecheng	Dale	Shikouzi	0.014129	16.808	14221	11514	191601
Sumatran	Xuecheng	Hale	Shimao	0.013658	10.767	5717	4588	82626
Sumatran	Xuecheng	Hale	Shikouzi	0.012793	11.349	7426	6134	100972
Sumatran	Xuecheng	Shimao	Shikouzi	-0.000387	-0.392	5014	5053	98397
Sumatran	Cishan	Haimenkou	Jicha	0.002109	0.754	839	809	13867
Sumatran	Cishan	Haimenkou	Miaodigou	0.01015	7.243	3172	2698	46749
Sumatran	Cishan	Haimenkou	Zhenghan	0.009616	5.994	3178	2735	46132
Sumatran	Cishan	Haimenkou	SS14	0.011548	7.104	2956	2457	43287
Sumatran	Cishan	Haimenkou	Gongbeiya	0.009143	5.157	2478	2148	36122
Sumatran	Cishan	Haimenkou	Dashuigou	0.010982	6.016	2141	1789	32019
Sumatran	Cishan	Haimenkou	Xitucheng	0.011377	7.872	3000	2507	43376
Sumatran	Cishan	Haimenkou	Zhucang	0.010296	5.168	1828	1543	27680
Sumatran	Cishan	Haimenkou	Shiyicheng	0.010798	6.018	2187	1840	32137
Sumatran	Cishan	Haimenkou	Xuecheng	0.010077	4.48	1561	1317	24177
Sumatran	Cishan	Haimenkou	Dale	-9.7e-05	-0.063	2994	2998	46372
Sumatran	Cishan	Haimenkou	Hale	-5e-06	-0.002	1559	1559	23990
Sumatran	Cishan	Haimenkou	Shimao	0.010754	5.326	1606	1343	24503
Sumatran	Cishan	Haimenkou	Shikouzi	0.006157	3.035	1700	1542	25704
Sumatran	Cishan	Jicha	Miaodigou	0.010922	6.252	2012	1688	29620
Sumatran	Cishan	Jicha	Zhenghan	0.011006	5.31	2014	1693	29189
Sumatran	Cishan	Jicha	SS14	0.012909	6.373	1829	1477	27287
Sumatran	Cishan	Jicha	Gongbeiya	0.009432	4.159	1539	1327	22477
Sumatran	Cishan	Jicha	Dashuigou	0.013345	5.899	1376	1103	20438
Sumatran	Cishan	Jicha	Xitucheng	0.012124	6.466	1885	1550	27620
Sumatran	Cishan	Jicha	Zhucang	0.015969	6.441	1204	920	17816
Sumatran	Cishan	Jicha	Shiyicheng	0.009651	4.033	1389	1190	20646
Sumatran	Cishan	Jicha	Xuecheng	0.007647	2.71	948	833	15039
Sumatran	Cishan	Jicha	Dale	0.002093	1.101	1790	1729	29385
Sumatran	Cishan	Jicha	Hale	0.001805	0.629	889	863	14544
Sumatran	Cishan	Jicha	Shimao	0.01387	5.686	1064	841	16051
Sumatran	Cishan	Jicha	Shikouzi	0.008087	2.804	1094	963	16199
Sumatran	Cishan	Miaodigou	Zhenghan	9.3e-05	0.101	6653	6642	109444
Sumatran	Cishan	Miaodigou	SS14	0.001785	1.835	6318	6136	101907
Sumatran	Cishan	Miaodigou	Gongbeiya	-0.000659	-0.637	5103	5159	84377
Sumatran	Cishan	Miaodigou	Dashuigou	0.001092	1.028	4386	4305	74172
Sumatran	Cishan	Miaodigou	Xitucheng	0.000524	0.604	6252	6198	103073
Sumatran	Cishan	Miaodigou	Zhucang	0.000415	0.339	3799	3772	63613
Sumatran	Cishan	Miaodigou	Shiyicheng	1.5e-05	0.014	4443	4442	74717
Sumatran	Cishan	Miaodigou	Xuecheng	0.000128	0.095	2914	2907	48966
Sumatran	Cishan	Miaodigou	Dale	-0.009028	-9.058	6818	7813	110270
Sumatran	Cishan	Miaodigou	Hale	-0.006923	-4.87	3582	3973	56535
Sumatran	Cishan	Miaodigou	Shimao	0.001542	1.265	3162	3080	52999
Sumatran	Cishan	Miaodigou	Shikouzi	-0.00049	-0.41	3575	3604	59401
Sumatran	Cishan	Zhenghan	SS14	0.001849	1.653	6227	6041	100602
Sumatran	Cishan	Zhenghan	Gongbeiya	-0.000903	-0.799	4564	4639	83375
Sumatran	Cishan	Zhenghan	Dashuigou	0.001026	0.896	3991	3916	73226
Sumatran	Cishan	Zhenghan	Xitucheng	0.000246	0.264	5692	5667	101646
Sumatran	Cishan	Zhenghan	Zhucang	0.00102	0.828	3491	3427	62765
Sumatran	Cishan	Zhenghan	Shiyicheng	-0.000506	-0.456	3836	3873	73682
Sumatran	Cishan	Zhenghan	Xuecheng	-0.000892	-0.571	2900	2942	48225
Sumatran	Cishan	Zhenghan	Dale	-0.009118	-8.208	6770	7760	108609
Sumatran	Cishan	Zhenghan	Hale	-0.006811	-4.387	3608	3990	55978
Sumatran	Cishan	Zhenghan	Shimao	-0.000619	-0.461	2809	2841	52075
Sumatran	Cishan	Zhenghan	Shikouzi	-0.002242	-1.717	3113	3245	58771
Sumatran	Cishan	SS14	Gongbeiya	-0.002176	-1.74	4685	4856	78596
Sumatran	Cishan	SS14	Dashuigou	-0.00073	-0.559	4007	4057	68346
Sumatran	Cishan	SS14	Xitucheng	-0.001428	-1.341	5702	5837	94652
Sumatran	Cishan	SS14	Zhucang	-0.000805	-0.574	3491	3538	58400
Sumatran	Cishan	SS14	Shiyicheng	-0.003024	-2.359	4057	4264	68376
Sumatran	Cishan	SS14	Xuecheng	-0.002817	-1.767	2646	2774	45267
Sumatran	Cishan	SS14	Dale	-0.011016	-9.6	5868	6983	101171
Sumatran	Cishan	SS14	Hale	-0.009752	-5.942	3198	3717	53248
Sumatran	Cishan	SS14	Shimao	-0.000909	-0.622	2839	2882	48283
Sumatran	Cishan	SS14	Shikouzi	-0.003311	-2.357	3336	3520	55640
Sumatran	Cishan	Gongbeiya	Dashuigou	0.002456	1.941	3111	2972	56643
Sumatran	Cishan	Gongbeiya	Xitucheng	0.001259	1.213	4483	4384	78506
Sumatran	Cishan	Gongbeiya	Zhucang	0.001274	0.864	2729	2668	48270
Sumatran	Cishan	Gongbeiya	Shiyicheng	0.001139	0.887	3096	3032	56621
Sumatran	Cishan	Gongbeiya	Xuecheng	-0.001098	-0.633	2274	2315	37558
Sumatran	Cishan	Gongbeiya	Dale	-0.008027	-6.788	5302	5974	83813
Sumatran	Cishan	Gongbeiya	Hale	-0.006079	-3.769	3003	3279	45403
Sumatran	Cishan	Gongbeiya	Shimao	0.000404	0.255	2154	2138	39334
Sumatran	Cishan	Gongbeiya	Shikouzi	0.000578	0.419	2530	2502	47119
Sumatran	Cishan	Dashuigou	Xitucheng	-0.000709	-0.645	3822	3872	69631
Sumatran	Cishan	Dashuigou	Zhucang	-0.001416	-0.92	2365	2427	43784
Sumatran	Cishan	Dashuigou	Shiyicheng	-0.001506	-1.158	2634	2712	51209
Sumatran	Cishan	Dashuigou	Xuecheng	-0.000161	-0.087	1947	1952	33365
Sumatran	Cishan	Dashuigou	Dale	-0.009872	-8.772	4269	4996	73633
Sumatran	Cishan	Dashuigou	Hale	-0.009847	-5.802	2185	2554	37538
Sumatran	Cishan	Dashuigou	Shimao	0.000542	0.389	1802	1782	36699
Sumatran	Cishan	Dashuigou	Shikouzi	-0.002769	-1.803	2000	2111	40082
Sumatran	Cishan	Xitucheng	Zhucang	-0.000321	-0.281	3228	3247	59910
Sumatran	Cishan	Xitucheng	Shiyicheng	-0.000794	-0.711	3841	3897	70338
Sumatran	Cishan	Xitucheng	Xuecheng	-0.001145	-0.767	2709	2761	45079
Sumatran	Cishan	Xitucheng	Dale	-0.009673	-9.604	6260	7249	102299
Sumatran	Cishan	Xitucheng	Hale	-0.00779	-5.246	3250	3658	52358
Sumatran	Cishan	Xitucheng	Shimao	0.001553	1.216	2772	2696	49349
Sumatran	Cishan	Xitucheng	Shikouzi	-0.001437	-1.195	3029	3108	55228
Sumatran	Cishan	Zhucang	Shiyicheng	0.000567	0.39	2396	2370	44512
Sumatran	Cishan	Zhucang	Xuecheng	-0.001144	-0.564	1656	1689	28847
Sumatran	Cishan	Zhucang	Dale	-0.008908	-6.291	3808	4370	63159
Sumatran	Cishan	Zhucang	Hale	-0.008067	-3.978	1912	2168	31735
Sumatran	Cishan	Zhucang	Shimao	0.003642	2.163	1777	1662	31610
Sumatran	Cishan	Zhucang	Shikouzi	-0.000696	-0.418	1820	1844	34117
Sumatran	Cishan	Shiyicheng	Xuecheng	-0.002006	-1.056	1951	2018	33657
Sumatran	Cishan	Shiyicheng	Dale	-0.009543	-7.355	4539	5247	74174
Sumatran	Cishan	Shiyicheng	Hale	-0.008333	-4.603	2258	2565	36901
Sumatran	Cishan	Shiyicheng	Shimao	0.002713	1.766	1949	1848	37088
Sumatran	Cishan	Shiyicheng	Shikouzi	-0.001974	-1.19	2080	2158	39646
Sumatran	Cishan	Xuecheng	Dale	-0.008238	-5.527	2839	3239	48556
Sumatran	Cishan	Xuecheng	Hale	-0.009902	-4.403	1363	1603	24238
Sumatran	Cishan	Xuecheng	Shimao	0.002794	1.428	1620	1544	27337
Sumatran	Cishan	Xuecheng	Shikouzi	-0.000909	-0.44	1609	1633	26685
Sumatran	Cishan	Dale	Hale	0.000991	0.969	2181	2125	56283
Sumatran	Cishan	Dale	Shimao	0.010949	7.491	3595	3020	52549
Sumatran	Cishan	Dale	Shikouzi	0.007705	5.478	4176	3721	59034
Sumatran	Cishan	Hale	Shimao	0.010046	4.448	1604	1363	23914
Sumatran	Cishan	Hale	Shikouzi	0.007382	3.803	2324	2083	32645
Sumatran	Cishan	Shimao	Shikouzi	-0.00523	-2.978	1341	1487	27940
Sumatran	Dale	Haimenkou	Jicha	0.002261	2.241	5820	5599	97402
Sumatran	Dale	Haimenkou	Miaodigou	0.003843	7.165	23561	22129	372538
Sumatran	Dale	Haimenkou	Zhenghan	0.004174	6.814	23272	21742	366616
Sumatran	Dale	Haimenkou	SS14	0.007572	12.202	22221	19639	340966
Sumatran	Dale	Haimenkou	Gongbeiya	0.004512	7.208	17978	16705	282162
Sumatran	Dale	Haimenkou	Dashuigou	0.008504	12.573	15712	13603	248033
Sumatran	Dale	Haimenkou	Xitucheng	0.005771	10.406	22080	20088	345134
Sumatran	Dale	Haimenkou	Zhucang	0.007392	9.775	13314	11752	211362
Sumatran	Dale	Haimenkou	Shiyicheng	0.006359	9.217	15862	14277	249286
Sumatran	Dale	Haimenkou	Xuecheng	0.005601	7.267	10249	9329	164214
Sumatran	Dale	Haimenkou	Cishan	0.010524	7.732	2994	2506	46372
Sumatran	Dale	Haimenkou	Hale	0.077429	67.648	21622	6922	189852
Sumatran	Dale	Haimenkou	Shimao	0.007797	10.477	11091	9721	175717
Sumatran	Dale	Haimenkou	Shikouzi	0.003595	4.879	12559	11845	198774
Sumatran	Dale	Jicha	Miaodigou	0.001594	2.249	14260	13891	231753
Sumatran	Dale	Jicha	Zhenghan	0.002445	3.061	14304	13747	227742
Sumatran	Dale	Jicha	SS14	0.004853	5.708	13127	12104	210731
Sumatran	Dale	Jicha	Gongbeiya	0.001473	1.678	10746	10492	172310
Sumatran	Dale	Jicha	Dashuigou	0.00548	6.636	9712	8858	155939
Sumatran	Dale	Jicha	Xitucheng	0.003628	4.793	13504	12722	215708
Sumatran	Dale	Jicha	Zhucang	0.005147	5.491	8394	7703	134265
Sumatran	Dale	Jicha	Shiyicheng	0.003842	4.238	9863	9256	157927
Sumatran	Dale	Jicha	Xuecheng	0.004201	4.106	6168	5742	101230
Sumatran	Dale	Jicha	Cishan	0.009342	5.182	1790	1516	29385
Sumatran	Dale	Jicha	Hale	0.072802	51.426	12131	3927	112682
Sumatran	Dale	Jicha	Shimao	0.006475	6.51	6981	6239	114661
Sumatran	Dale	Jicha	Shikouzi	0.001494	1.521	7557	7375	121665
Sumatran	Dale	Miaodigou	Zhenghan	0.000403	1.071	57433	57033	993483
Sumatran	Dale	Miaodigou	SS14	0.004107	9.726	55833	52066	917097
Sumatran	Dale	Miaodigou	Gongbeiya	0.000115	0.294	43603	43516	754776
Sumatran	Dale	Miaodigou	Dashuigou	0.00455	11.868	37716	34778	645763
Sumatran	Dale	Miaodigou	Xitucheng	0.001881	5.637	54580	52832	929180
Sumatran	Dale	Miaodigou	Zhucang	0.00303	6.683	31958	30312	543157
Sumatran	Dale	Miaodigou	Shiyicheng	0.001447	3.393	37410	36474	646796
Sumatran	Dale	Miaodigou	Xuecheng	0.003152	6.358	21790	20636	366209
Sumatran	Dale	Miaodigou	Cishan	0.007861	9.33	6818	5951	110270
Sumatran	Dale	Miaodigou	Hale	0.07704	71.816	59730	19840	517787
Sumatran	Dale	Miaodigou	Shimao	0.004186	8.686	24600	22820	425312
Sumatran	Dale	Miaodigou	Shikouzi	-0.000118	-0.268	30165	30228	526681
Sumatran	Dale	Zhenghan	SS14	0.003699	8.051	55112	51773	902508
Sumatran	Dale	Zhenghan	Gongbeiya	-0.000342	-0.83	39452	39707	743987
Sumatran	Dale	Zhenghan	Dashuigou	0.003617	8.478	34109	31809	635903
Sumatran	Dale	Zhenghan	Xitucheng	0.001333	3.831	48984	47766	913407
Sumatran	Dale	Zhenghan	Zhucang	0.002252	4.889	28521	27317	534817
Sumatran	Dale	Zhenghan	Shiyicheng	0.000875	1.911	32236	31679	636307
Sumatran	Dale	Zhenghan	Xuecheng	0.002652	4.452	21467	20514	359547
Sumatran	Dale	Zhenghan	Cishan	0.00749	7.699	6770	5956	108609
Sumatran	Dale	Zhenghan	Hale	0.076603	69.098	58950	19771	511460
Sumatran	Dale	Zhenghan	Shimao	0.003147	6.174	22168	20858	416245
Sumatran	Dale	Zhenghan	Shikouzi	-0.000568	-1.213	26886	27181	519688
Sumatran	Dale	SS14	Gongbeiya	-0.003818	-8.116	39822	42479	695923
Sumatran	Dale	SS14	Dashuigou	0.000636	1.245	34011	33636	588600
Sumatran	Dale	SS14	Xitucheng	-0.002192	-5.218	48601	50450	843359
Sumatran	Dale	SS14	Zhucang	-0.000704	-1.294	28456	28803	493498
Sumatran	Dale	SS14	Shiyicheng	-0.002163	-4.466	33660	34926	585240
Sumatran	Dale	SS14	Xuecheng	-0.000526	-0.887	19280	19456	333921
Sumatran	Dale	SS14	Cishan	0.004672	4.609	5868	5396	101171
Sumatran	Dale	SS14	Hale	0.071969	66.481	53317	18498	483806
Sumatran	Dale	SS14	Shimao	0.000175	0.3	21838	21771	380560
Sumatran	Dale	SS14	Shikouzi	-0.004454	-8.205	27880	30057	488711
Sumatran	Dale	Gongbeiya	Dashuigou	0.004213	9.289	25782	23740	484696
Sumatran	Dale	Gongbeiya	Xitucheng	0.001838	4.703	37956	36678	695527
Sumatran	Dale	Gongbeiya	Zhucang	0.003023	5.826	22122	20896	405823
Sumatran	Dale	Gongbeiya	Shiyicheng	0.001287	2.601	24941	24321	481367
Sumatran	Dale	Gongbeiya	Xuecheng	0.003263	4.947	16531	15635	274632
Sumatran	Dale	Gongbeiya	Cishan	0.009286	8.903	5302	4523	83813
Sumatran	Dale	Gongbeiya	Hale	0.077015	69.613	47280	15782	408992
Sumatran	Dale	Gongbeiya	Shimao	0.003485	6.404	16134	15065	306785
Sumatran	Dale	Gongbeiya	Shikouzi	-0.000407	-0.863	20813	20980	410188
Sumatran	Dale	Dashuigou	Xitucheng	-0.002676	-6.834	31006	32617	602117
Sumatran	Dale	Dashuigou	Zhucang	-0.001438	-2.705	18492	19013	362149
Sumatran	Dale	Dashuigou	Shiyicheng	-0.002653	-5.307	20991	22128	428311
Sumatran	Dale	Dashuigou	Xuecheng	-0.001997	-3.182	13417	13903	243484
Sumatran	Dale	Dashuigou	Cishan	0.004268	3.97	4269	3955	73633
Sumatran	Dale	Dashuigou	Hale	0.068606	62.908	34864	12385	327654
Sumatran	Dale	Dashuigou	Shimao	-0.000111	-0.229	13242	13274	285912
Sumatran	Dale	Dashuigou	Shikouzi	-0.00454	-8.381	15937	17483	340425
Sumatran	Dale	Xitucheng	Zhucang	0.001101	2.603	26885	26325	508909
Sumatran	Dale	Xitucheng	Shiyicheng	-0.00036	-0.881	31591	31809	605129
Sumatran	Dale	Xitucheng	Xuecheng	0.001219	2.231	19691	19280	336834
Sumatran	Dale	Xitucheng	Cishan	0.006806	7.401	6260	5564	102299
Sumatran	Dale	Xitucheng	Hale	0.074677	68.848	53701	18273	474410
Sumatran	Dale	Xitucheng	Shimao	0.002361	5.268	21209	20276	395142
Sumatran	Dale	Xitucheng	Shikouzi	-0.002214	-4.88	25404	26479	485540
Sumatran	Dale	Zhucang	Shiyicheng	-0.001201	-2.27	18608	19049	367083
Sumatran	Dale	Zhucang	Xuecheng	-0.000451	-0.66	11789	11884	209553
Sumatran	Dale	Zhucang	Cishan	0.007301	6.042	3808	3347	63159
Sumatran	Dale	Zhucang	Hale	0.070972	62.23	29413	10162	271252
Sumatran	Dale	Zhucang	Shimao	0.001708	2.676	12824	12404	245473
Sumatran	Dale	Zhucang	Shikouzi	-0.003079	-4.785	14491	15365	284044
Sumatran	Dale	Shiyicheng	Xuecheng	0.001293	1.901	14273	13954	247259
Sumatran	Dale	Shiyicheng	Cishan	0.006488	5.77	4539	4058	74174
Sumatran	Dale	Shiyicheng	Hale	0.073077	62.067	35588	12225	319697
Sumatran	Dale	Shiyicheng	Shimao	0.002181	3.699	14816	14182	290457
Sumatran	Dale	Shiyicheng	Shikouzi	-0.001578	-2.834	16756	17284	334527
Sumatran	Dale	Xuecheng	Cishan	0.00711	5.566	2839	2494	48556
Sumatran	Dale	Xuecheng	Hale	0.067924	59.372	18632	6576	177484
Sumatran	Dale	Xuecheng	Shimao	0.001435	1.972	10688	10418	188258
Sumatran	Dale	Xuecheng	Shikouzi	-0.003582	-4.933	10828	11514	191601
Sumatran	Dale	Cishan	Hale	0.063301	37.745	5688	2125	56283
Sumatran	Dale	Cishan	Shimao	-0.004731	-3.653	2771	3020	52549
Sumatran	Dale	Cishan	Shikouzi	-0.007824	-6.602	3259	3721	59034
Sumatran	Dale	Hale	Shimao	-0.068126	-55.545	7012	19792	187591
Sumatran	Dale	Hale	Shikouzi	-0.076068	-66.081	11260	33474	292025
Sumatran	Dale	Shimao	Shikouzi	-0.004652	-7.341	9915	10912	214356
Sumatran	Hale	Haimenkou	Jicha	0.002827	1.898	2878	2742	47934
Sumatran	Hale	Haimenkou	Miaodigou	0.004114	5.683	12127	11343	190770
Sumatran	Hale	Haimenkou	Zhenghan	0.004493	5.319	12073	11225	188767
Sumatran	Hale	Haimenkou	SS14	0.007402	8.751	11808	10480	179466
Sumatran	Hale	Haimenkou	Gongbeiya	0.003798	4.188	9738	9159	152453
Sumatran	Hale	Haimenkou	Dashuigou	0.008965	9.199	8064	6932	126313
Sumatran	Hale	Haimenkou	Xitucheng	0.005769	7.263	11319	10301	176510
Sumatran	Hale	Haimenkou	Zhucang	0.006982	6.321	6760	6018	106208
Sumatran	Hale	Haimenkou	Shiyicheng	0.006185	6.203	7864	7097	124025
Sumatran	Hale	Haimenkou	Xuecheng	0.006583	5.705	5074	4542	80829
Sumatran	Hale	Haimenkou	Cishan	0.010525	5.19	1559	1306	23990
Sumatran	Hale	Haimenkou	Dale	0.077191	63.766	21622	6968	189852
Sumatran	Hale	Haimenkou	Shimao	0.008618	7.875	5079	4394	79454
Sumatran	Hale	Haimenkou	Shikouzi	0.003114	3.111	6983	6640	110016
Sumatran	Hale	Jicha	Miaodigou	0.000795	0.793	7001	6911	113266
Sumatran	Hale	Jicha	Zhenghan	0.001059	0.916	7051	6933	111938
Sumatran	Hale	Jicha	SS14	0.004237	3.614	6599	6150	105973
Sumatran	Hale	Jicha	Gongbeiya	-0.000672	-0.544	5552	5612	89242
Sumatran	Hale	Jicha	Dashuigou	0.005045	4.052	4706	4322	76121
Sumatran	Hale	Jicha	Xitucheng	0.002284	2.103	6551	6310	105207
Sumatran	Hale	Jicha	Zhucang	0.004349	3.101	3986	3705	64505
Sumatran	Hale	Jicha	Shiyicheng	0.002173	1.662	4638	4476	75014
Sumatran	Hale	Jicha	Xuecheng	0.005637	3.716	2913	2642	48029
Sumatran	Hale	Jicha	Cishan	0.00899	3.146	889	758	14544
Sumatran	Hale	Jicha	Dale	0.072662	51.255	12131	3943	112682
Sumatran	Hale	Jicha	Shimao	0.005711	3.74	3030	2744	50035
Sumatran	Hale	Jicha	Shikouzi	-0.00033	-0.23	4018	4039	64325
Sumatran	Hale	Miaodigou	Zhenghan	0.000277	0.56	30058	29916	514086
Sumatran	Hale	Miaodigou	SS14	0.003984	7.991	29848	27911	486063
Sumatran	Hale	Miaodigou	Gongbeiya	-0.000422	-0.822	23782	23956	410760
Sumatran	Hale	Miaodigou	Dashuigou	0.004443	8.57	19343	17880	329214
Sumatran	Hale	Miaodigou	Xitucheng	0.001441	3.294	28191	27504	476726
Sumatran	Hale	Miaodigou	Zhucang	0.003459	5.567	16224	15281	272592
Sumatran	Hale	Miaodigou	Shiyicheng	0.001706	2.996	18738	18190	321313
Sumatran	Hale	Miaodigou	Xuecheng	0.004269	6.362	10793	10031	178448
Sumatran	Hale	Miaodigou	Cishan	0.009563	7.478	3582	3041	56535
Sumatran	Hale	Miaodigou	Dale	0.07623	67.042	59730	20260	517787
Sumatran	Hale	Miaodigou	Shimao	0.004592	7.089	10986	10120	188767
Sumatran	Hale	Miaodigou	Shikouzi	-0.000486	-0.839	16819	16961	293159
Sumatran	Hale	Zhenghan	SS14	0.003422	5.994	29659	28012	481120
Sumatran	Hale	Zhenghan	Gongbeiya	-0.000931	-1.767	21683	22062	407046
Sumatran	Hale	Zhenghan	Dashuigou	0.004049	6.535	17697	16377	326071
Sumatran	Hale	Zhenghan	Xitucheng	0.001069	2.345	25648	25143	471770
Sumatran	Hale	Zhenghan	Zhucang	0.002615	4.008	14675	13969	269977
Sumatran	Hale	Zhenghan	Shiyicheng	0.001226	2.072	16240	15850	318161
Sumatran	Hale	Zhenghan	Xuecheng	0.004238	5.19	10710	9962	176314
Sumatran	Hale	Zhenghan	Cishan	0.011147	8.029	3608	2984	55978
Sumatran	Hale	Zhenghan	Dale	0.075725	61.982	58950	20219	511460
Sumatran	Hale	Zhenghan	Shimao	0.004366	5.795	10027	9214	186109
Sumatran	Hale	Zhenghan	Shikouzi	-0.000638	-1.058	15052	15238	290660
Sumatran	Hale	SS14	Gongbeiya	-0.00425	-7.058	22436	24088	388731
Sumatran	Hale	SS14	Dashuigou	0.000929	1.456	18026	17739	308901
Sumatran	Hale	SS14	Xitucheng	-0.002345	-4.47	25961	27008	446306
Sumatran	Hale	SS14	Zhucang	-0.000488	-0.68	14803	14928	255029
Sumatran	Hale	SS14	Shiyicheng	-0.001662	-2.469	17434	17932	300000
Sumatran	Hale	SS14	Xuecheng	0.000221	0.252	9700	9664	167214
Sumatran	Hale	SS14	Cishan	0.006512	4.367	3198	2851	53248
Sumatran	Hale	SS14	Dale	0.071473	61.397	53317	18738	483806
Sumatran	Hale	SS14	Shimao	0.000733	0.911	10126	9998	173864
Sumatran	Hale	SS14	Shikouzi	-0.004286	-6.3	16147	17341	278703
Sumatran	Hale	Gongbeiya	Dashuigou	0.005005	8.166	14085	12776	261413
Sumatran	Hale	Gongbeiya	Xitucheng	0.002303	4.357	20846	19976	377886
Sumatran	Hale	Gongbeiya	Zhucang	0.003603	5.002	11970	11194	215384
Sumatran	Hale	Gongbeiya	Shiyicheng	0.002191	3.266	13355	12800	253599
Sumatran	Hale	Gongbeiya	Xuecheng	0.005611	6.392	8721	7928	141381
Sumatran	Hale	Gongbeiya	Cishan	0.012447	8.411	3003	2438	45403
Sumatran	Hale	Gongbeiya	Dale	0.076266	63.046	47280	16088	408992
Sumatran	Hale	Gongbeiya	Shimao	0.004939	5.823	7741	7030	143883
Sumatran	Hale	Gongbeiya	Shikouzi	0.000298	0.472	12315	12244	239400
Sumatran	Hale	Dashuigou	Xitucheng	-0.002783	-5.305	15886	16738	306290
Sumatran	Hale	Dashuigou	Zhucang	-0.00077	-1.031	9393	9532	180436
Sumatran	Hale	Dashuigou	Shiyicheng	-0.002651	-3.961	10427	10988	211488
Sumatran	Hale	Dashuigou	Xuecheng	-0.002193	-2.483	6522	6782	118423
Sumatran	Hale	Dashuigou	Cishan	0.006034	3.861	2185	1958	37538
Sumatran	Hale	Dashuigou	Dale	0.068136	60.078	34864	12539	327654
Sumatran	Hale	Dashuigou	Shimao	0.000112	0.141	5944	5929	127155
Sumatran	Hale	Dashuigou	Shikouzi	-0.00444	-6.245	8878	9713	187918
Sumatran	Hale	Xitucheng	Zhucang	0.001716	2.883	13709	13272	254842
Sumatran	Hale	Xitucheng	Shiyicheng	0.000537	0.955	15880	15718	300155
Sumatran	Hale	Xitucheng	Xuecheng	0.00196	2.61	9724	9402	163984
Sumatran	Hale	Xitucheng	Cishan	0.008411	6.357	3250	2810	52358
Sumatran	Hale	Xitucheng	Dale	0.074047	63.764	53701	18572	474410
Sumatran	Hale	Xitucheng	Shimao	0.003715	5.305	9618	8968	174956
Sumatran	Hale	Xitucheng	Shikouzi	-0.002196	-3.744	14190	14783	269864
Sumatran	Hale	Zhucang	Shiyicheng	-0.001285	-1.638	9103	9332	178620
Sumatran	Hale	Zhucang	Xuecheng	0.000692	0.694	5737	5667	100731
Sumatran	Hale	Zhucang	Cishan	0.008595	4.84	1912	1639	31735
Sumatran	Hale	Zhucang	Dale	0.070095	59.047	29413	10400	271252
Sumatran	Hale	Zhucang	Shimao	0.001729	1.87	5705	5519	107717
Sumatran	Hale	Zhucang	Shikouzi	-0.003314	-3.97	7899	8410	154335
Sumatran	Hale	Shiyicheng	Xuecheng	0.002852	2.983	6912	6576	117718
Sumatran	Hale	Shiyicheng	Cishan	0.00712	4.363	2258	1995	36901
Sumatran	Hale	Shiyicheng	Dale	0.072554	59.016	35588	12392	319697
Sumatran	Hale	Shiyicheng	Shimao	0.003644	4.172	6552	6094	125892
Sumatran	Hale	Shiyicheng	Shikouzi	-0.002112	-2.86	9012	9393	180501
Sumatran	Hale	Xuecheng	Cishan	0.00656	3.264	1363	1204	24238
Sumatran	Hale	Xuecheng	Dale	0.067038	56.144	18632	6734	177484
Sumatran	Hale	Xuecheng	Shimao	-7e-05	-0.062	4583	4588	82626
Sumatran	Hale	Xuecheng	Shikouzi	-0.00463	-4.428	5666	6134	100972
Sumatran	Hale	Cishan	Dale	0.06231	35.552	5688	2181	56283
Sumatran	Hale	Cishan	Shimao	-0.003476	-1.662	1280	1363	23914
Sumatran	Hale	Cishan	Shikouzi	-0.010009	-5.731	1757	2083	32645
Sumatran	Hale	Dale	Shimao	-0.0677	-53.721	7092	19792	187591
Sumatran	Hale	Dale	Shikouzi	-0.075235	-60.414	11503	33474	292025
Sumatran	Hale	Shimao	Shikouzi	-0.006079	-6.489	4781	5410	103495
Sumatran	Shimao	Haimenkou	Jicha	-0.006552	-4.273	3086	3430	52506
Sumatran	Shimao	Haimenkou	Miaodigou	0.013548	16.461	12728	10325	177320
Sumatran	Shimao	Haimenkou	Zhenghan	0.026614	26.639	13944	9307	174220
Sumatran	Shimao	Haimenkou	SS14	0.007749	8.426	10973	9727	160843
Sumatran	Shimao	Haimenkou	Gongbeiya	0.030062	25.321	10750	6817	130837
Sumatran	Shimao	Haimenkou	Dashuigou	0.03663	34.831	10204	5727	122221
Sumatran	Shimao	Haimenkou	Xitucheng	0.023582	25.843	12901	9011	164959
Sumatran	Shimao	Haimenkou	Zhucang	0.023935	19.641	8046	5530	105145
Sumatran	Shimao	Haimenkou	Shiyicheng	0.029558	26.736	10010	6359	123502
Sumatran	Shimao	Haimenkou	Xuecheng	0.006615	5.728	6106	5501	91388
Sumatran	Shimao	Haimenkou	Cishan	0.008259	3.961	1606	1404	24503
Sumatran	Shimao	Haimenkou	Dale	-0.005184	-5.849	11091	12002	175717
Sumatran	Shimao	Haimenkou	Hale	-0.002942	-2.416	5079	5313	79454
Sumatran	Shimao	Haimenkou	Shikouzi	0.033098	27.056	7742	4679	92546
Sumatran	Shimao	Jicha	Miaodigou	0.021787	19.504	8701	6180	115689
Sumatran	Shimao	Jicha	Zhenghan	0.035078	28.097	9581	5600	113497
Sumatran	Shimao	Jicha	SS14	0.013949	11.556	7138	5682	104419
Sumatran	Shimao	Jicha	Gongbeiya	0.036793	24.276	7227	4127	84242
Sumatran	Shimao	Jicha	Dashuigou	0.042411	31.165	6951	3548	80223
Sumatran	Shimao	Jicha	Xitucheng	0.032049	25.11	8871	5403	108226
Sumatran	Shimao	Jicha	Zhucang	0.030598	19.997	5591	3460	69661
Sumatran	Shimao	Jicha	Shiyicheng	0.03833	27.279	7044	3908	81789
Sumatran	Shimao	Jicha	Xuecheng	0.016899	11.713	3972	2989	58169
Sumatran	Shimao	Jicha	Cishan	0.014711	6.204	1064	828	16051
Sumatran	Shimao	Jicha	Dale	0.001633	1.53	6981	6794	114661
Sumatran	Shimao	Jicha	Hale	0.000729	0.466	3030	2993	50035
Sumatran	Shimao	Jicha	Shikouzi	0.041331	25.091	5276	2810	59658
Sumatran	Shimao	Miaodigou	Zhenghan	0.012827	18.354	29325	23931	420446
Sumatran	Shimao	Miaodigou	SS14	-0.006403	-10.065	22754	25213	384142
Sumatran	Shimao	Miaodigou	Gongbeiya	0.015541	19.32	22047	17238	309437
Sumatran	Shimao	Miaodigou	Dashuigou	0.023199	31.025	21330	14635	288578
Sumatran	Shimao	Miaodigou	Xitucheng	0.010088	16.1	27346	23321	398984
Sumatran	Shimao	Miaodigou	Zhucang	0.009767	11.933	16762	14342	247726
Sumatran	Shimao	Miaodigou	Shiyicheng	0.016171	22.247	20959	16216	293302
Sumatran	Shimao	Miaodigou	Xuecheng	-0.004501	-5.892	11270	12126	190172
Sumatran	Shimao	Miaodigou	Cishan	-0.003479	-2.803	3162	3346	52999
Sumatran	Shimao	Miaodigou	Dale	-0.019958	-32.229	24600	33089	425312
Sumatran	Shimao	Miaodigou	Hale	-0.018501	-22.064	10986	14479	188767
Sumatran	Shimao	Miaodigou	Shikouzi	0.020323	23.879	16005	11614	216066
Sumatran	Shimao	Zhenghan	SS14	-0.01953	-23.285	20433	27798	377103
Sumatran	Shimao	Zhenghan	Gongbeiya	0.00241	3.049	18343	17610	304127
Sumatran	Shimao	Zhenghan	Dashuigou	0.010049	12.256	17979	15131	283472
Sumatran	Shimao	Zhenghan	Xitucheng	-0.003018	-4.632	22344	23525	391183
Sumatran	Shimao	Zhenghan	Zhucang	-0.003287	-3.841	13711	14511	243318
Sumatran	Shimao	Zhenghan	Shiyicheng	0.002695	3.411	16613	15837	287832
Sumatran	Shimao	Zhenghan	Xuecheng	-0.01756	-18.716	10124	13397	186407
Sumatran	Shimao	Zhenghan	Cishan	-0.016671	-11.502	2809	3677	52075
Sumatran	Shimao	Zhenghan	Dale	-0.032887	-41.451	22168	35857	416245
Sumatran	Shimao	Zhenghan	Hale	-0.031389	-32.391	10027	15869	186109
Sumatran	Shimao	Zhenghan	Shikouzi	0.00694	7.955	13089	11613	212600
Sumatran	Shimao	SS14	Gongbeiya	0.022157	24.061	21174	14941	281319
Sumatran	Shimao	SS14	Dashuigou	0.029246	31.915	20261	12663	259798
Sumatran	Shimao	SS14	Xitucheng	0.016351	21.593	25599	19758	357242
Sumatran	Shimao	SS14	Zhucang	0.016204	16.662	15789	12185	222409
Sumatran	Shimao	SS14	Shiyicheng	0.022599	24.789	19879	13949	262393
Sumatran	Shimao	SS14	Xuecheng	0.001931	2.085	10778	10444	172535
Sumatran	Shimao	SS14	Cishan	0.002413	1.749	2839	2722	48283
Sumatran	Shimao	SS14	Dale	-0.012965	-19.729	21838	26772	380560
Sumatran	Shimao	SS14	Hale	-0.011884	-13.01	10126	12192	173864
Sumatran	Shimao	SS14	Shikouzi	0.025883	27.313	15458	10334	197956
Sumatran	Shimao	Gongbeiya	Dashuigou	0.007966	8.468	12883	11214	209583
Sumatran	Shimao	Gongbeiya	Xitucheng	-0.005282	-6.866	16405	17927	288075
Sumatran	Shimao	Gongbeiya	Zhucang	-0.004997	-5.077	10106	11002	179411
Sumatran	Shimao	Gongbeiya	Shiyicheng	0.000969	1.054	12261	12056	211264
Sumatran	Shimao	Gongbeiya	Xuecheng	-0.019925	-19.199	7524	10314	140037
Sumatran	Shimao	Gongbeiya	Cishan	-0.016675	-9.433	2154	2810	39334
Sumatran	Shimao	Gongbeiya	Dale	-0.034645	-39.487	16134	26762	306785
Sumatran	Shimao	Gongbeiya	Hale	-0.032509	-27.849	7741	12418	143883
Sumatran	Shimao	Gongbeiya	Shikouzi	0.005218	5.559	9776	8927	162847
Sumatran	Shimao	Dashuigou	Xitucheng	-0.01325	-17.281	14338	17930	271096
Sumatran	Shimao	Dashuigou	Zhucang	-0.012646	-13.948	8938	11107	171522
Sumatran	Shimao	Dashuigou	Shiyicheng	-0.006712	-7.998	10856	12212	201998
Sumatran	Shimao	Dashuigou	Xuecheng	-0.026431	-25.172	6390	9827	130025
Sumatran	Shimao	Dashuigou	Cishan	-0.02421	-14.339	1802	2691	36699
Sumatran	Shimao	Dashuigou	Dale	-0.042228	-49.32	13242	25315	285912
Sumatran	Shimao	Dashuigou	Hale	-0.0406	-36.528	5944	11106	127155
Sumatran	Shimao	Dashuigou	Shikouzi	-0.003328	-3.566	7914	8403	146959
Sumatran	Shimao	Xitucheng	Zhucang	0.000201	0.261	13546	13500	233621
Sumatran	Shimao	Xitucheng	Shiyicheng	0.006419	8.861	17086	15312	276404
Sumatran	Shimao	Xitucheng	Xuecheng	-0.014689	-16.724	9824	12401	175441
Sumatran	Shimao	Xitucheng	Cishan	-0.013959	-9.639	2772	3461	49349
Sumatran	Shimao	Xitucheng	Dale	-0.030056	-42.418	21209	33086	395142
Sumatran	Shimao	Xitucheng	Hale	-0.027737	-28.693	9618	14470	174956
Sumatran	Shimao	Xitucheng	Shikouzi	0.009826	11.99	12965	10991	200968
Sumatran	Shimao	Zhucang	Shiyicheng	0.006148	6.361	10676	9597	175547
Sumatran	Shimao	Zhucang	Xuecheng	-0.01558	-13.748	6053	7802	112229
Sumatran	Shimao	Zhucang	Cishan	-0.011345	-5.931	1777	2136	31610
Sumatran	Shimao	Zhucang	Dale	-0.029547	-32.567	12824	20076	245473
Sumatran	Shimao	Zhucang	Hale	-0.027653	-22.865	5705	8684	107717
Sumatran	Shimao	Zhucang	Shikouzi	0.010034	9.625	8047	6789	125403
Sumatran	Shimao	Shiyicheng	Xuecheng	-0.021585	-20.434	6885	9740	132256
Sumatran	Shimao	Shiyicheng	Cishan	-0.021739	-11.695	1949	2755	37088
Sumatran	Shimao	Shiyicheng	Dale	-0.035965	-41.13	14816	25262	290457
Sumatran	Shimao	Shiyicheng	Hale	-0.034406	-28.811	6552	10884	125892
Sumatran	Shimao	Shiyicheng	Shikouzi	0.004985	5.105	8808	8076	146732
Sumatran	Shimao	Xuecheng	Cishan	0.001015	0.496	1620	1593	27337
Sumatran	Shimao	Xuecheng	Dale	-0.014359	-17.024	10688	13391	188258
Sumatran	Shimao	Xuecheng	Hale	-0.013728	-11.194	4583	5717	82626
Sumatran	Shimao	Xuecheng	Shikouzi	0.024617	21.814	7475	5053	98397
Sumatran	Shimao	Cishan	Dale	-0.015681	-11.944	2771	3595	52549
Sumatran	Shimao	Cishan	Hale	-0.013522	-6.426	1280	1604	23914
Sumatran	Shimao	Cishan	Shikouzi	0.021036	10.099	2075	1487	27940
Sumatran	Shimao	Dale	Hale	0.000426	0.687	7092	7012	187591
Sumatran	Shimao	Dale	Shikouzi	0.039171	41.703	19309	10912	214356
Sumatran	Shimao	Hale	Shikouzi	0.03663	28.97	9201	5410	103495
Sumatran	Shikouzi	Haimenkou	Jicha	-0.010715	-6.688	3041	3608	52856
Sumatran	Shikouzi	Haimenkou	Miaodigou	0.015678	18.951	15035	11898	200086
Sumatran	Shikouzi	Haimenkou	Zhenghan	0.031783	31.735	16889	10602	197821
Sumatran	Shikouzi	Haimenkou	SS14	0.008756	9.273	13208	11571	186977
Sumatran	Shikouzi	Haimenkou	Gongbeiya	0.036026	32.455	13861	8172	157919
Sumatran	Shikouzi	Haimenkou	Dashuigou	0.036076	33.228	11479	6628	134473
Sumatran	Shikouzi	Haimenkou	Xitucheng	0.027965	29.429	15404	10213	185618
Sumatran	Shikouzi	Haimenkou	Zhucang	0.028154	23.809	9223	6020	113764
Sumatran	Shikouzi	Haimenkou	Shiyicheng	0.033898	29.989	11387	6888	132707
Sumatran	Shikouzi	Haimenkou	Xuecheng	0.006545	5.285	6018	5435	89188
Sumatran	Shikouzi	Haimenkou	Cishan	0.003696	1.709	1700	1605	25704
Sumatran	Shikouzi	Haimenkou	Dale	-0.009118	-9.979	12559	14372	198774
Sumatran	Shikouzi	Haimenkou	Hale	-0.008543	-7.457	6983	7923	110016
Sumatran	Shikouzi	Haimenkou	Shimao	0.033671	26.877	7742	4626	92546
Sumatran	Shikouzi	Jicha	Miaodigou	0.025213	22.928	9665	6577	122480
Sumatran	Shikouzi	Jicha	Zhenghan	0.043296	32.85	11013	5776	120957
Sumatran	Shikouzi	Jicha	SS14	0.019085	16.996	8245	6075	113702
Sumatran	Shikouzi	Jicha	Gongbeiya	0.043981	29.879	8784	4605	95023
Sumatran	Shikouzi	Jicha	Dashuigou	0.043291	30.734	7405	3793	83433
Sumatran	Shikouzi	Jicha	Xitucheng	0.037607	29.12	9935	5637	114274
Sumatran	Shikouzi	Jicha	Zhucang	0.03627	23.4	6096	3513	71230
Sumatran	Shikouzi	Jicha	Shiyicheng	0.042235	27.499	7463	3960	82934
Sumatran	Shikouzi	Jicha	Xuecheng	0.017523	11.192	3793	2840	54387
Sumatran	Shikouzi	Jicha	Cishan	0.014222	5.474	1094	864	16199
Sumatran	Shikouzi	Jicha	Dale	0.001633	1.644	7557	7358	121665
Sumatran	Shikouzi	Jicha	Hale	0.001555	1.168	4018	3918	64325
Sumatran	Shikouzi	Jicha	Shimao	0.046161	27.916	5276	2522	59658
Sumatran	Shikouzi	Miaodigou	Zhenghan	0.016477	23.128	38895	30273	523277
Sumatran	Shikouzi	Miaodigou	SS14	-0.007084	-12.509	30187	33671	491862
Sumatran	Shikouzi	Miaodigou	Gongbeiya	0.019614	24.493	31494	23401	412587
Sumatran	Shikouzi	Miaodigou	Dashuigou	0.020501	27.542	25686	18663	342565
Sumatran	Shikouzi	Miaodigou	Xitucheng	0.012388	18.677	35246	29191	488739
Sumatran	Shikouzi	Miaodigou	Zhucang	0.011167	13.362	20272	17080	285860
Sumatran	Shikouzi	Miaodigou	Shiyicheng	0.018243	24.593	25268	19124	336762
Sumatran	Shikouzi	Miaodigou	Xuecheng	-0.006722	-8.781	11678	12975	193017
Sumatran	Shikouzi	Miaodigou	Cishan	-0.007672	-5.721	3575	4031	59401
Sumatran	Shikouzi	Miaodigou	Dale	-0.025927	-42.665	30165	43821	526681
Sumatran	Shikouzi	Miaodigou	Hale	-0.02551	-33.911	16819	24297	293159
Sumatran	Shikouzi	Miaodigou	Shimao	0.019894	22.839	16005	11707	216066
Sumatran	Shikouzi	Zhenghan	SS14	-0.023606	-30.417	26708	38186	486240
Sumatran	Shikouzi	Zhenghan	Gongbeiya	0.002871	3.455	25878	24706	408250
Sumatran	Shikouzi	Zhenghan	Dashuigou	0.004129	4.822	21275	19876	338796
Sumatran	Shikouzi	Zhenghan	Xitucheng	-0.004373	-6.531	28462	30574	482869
Sumatran	Shikouzi	Zhenghan	Zhucang	-0.00535	-5.957	16494	18006	282676
Sumatran	Shikouzi	Zhenghan	Shiyicheng	0.001518	1.801	19815	19310	332858
Sumatran	Shikouzi	Zhenghan	Xuecheng	-0.022314	-23.455	10428	14678	190441
Sumatran	Shikouzi	Zhenghan	Cishan	-0.02578	-15.97	3113	4628	58771
Sumatran	Shikouzi	Zhenghan	Dale	-0.042388	-54.062	26886	48915	519688
Sumatran	Shikouzi	Zhenghan	Hale	-0.042188	-46.847	15052	27314	290660
Sumatran	Shikouzi	Zhenghan	Shimao	0.003565	3.779	13089	12331	212600
Sumatran	Shikouzi	SS14	Gongbeiya	0.026855	29.371	31432	21017	387822
Sumatran	Shikouzi	SS14	Dashuigou	0.026975	30.427	25283	16675	319111
Sumatran	Shikouzi	SS14	Xitucheng	0.019468	27.044	34372	25536	453838
Sumatran	Shikouzi	SS14	Zhucang	0.018098	19.548	19718	14914	265486
Sumatran	Shikouzi	SS14	Shiyicheng	0.025415	30.585	24813	16889	311785
Sumatran	Shikouzi	SS14	Xuecheng	0.000302	0.344	11336	11282	179768
Sumatran	Shikouzi	SS14	Cishan	-0.001092	-0.74	3336	3396	55640
Sumatran	Shikouzi	SS14	Dale	-0.018615	-31.148	27880	36977	488711
Sumatran	Shikouzi	SS14	Hale	-0.01746	-22.437	16147	21013	278703
Sumatran	Shikouzi	SS14	Shimao	0.026672	27.906	15458	10178	197956
Sumatran	Shikouzi	Gongbeiya	Dashuigou	0.001405	1.612	16182	15806	267587
Sumatran	Shikouzi	Gongbeiya	Xitucheng	-0.007163	-9.353	22339	25069	381118
Sumatran	Shikouzi	Gongbeiya	Zhucang	-0.008496	-8.754	12738	14626	222293
Sumatran	Shikouzi	Gongbeiya	Shiyicheng	-0.001271	-1.359	15466	15798	261187
Sumatran	Shikouzi	Gongbeiya	Xuecheng	-0.025623	-24.035	8079	11943	150792
Sumatran	Shikouzi	Gongbeiya	Cishan	-0.026255	-15.035	2530	3767	47119
Sumatran	Shikouzi	Gongbeiya	Dale	-0.045419	-51.75	20813	39444	410188
Sumatran	Shikouzi	Gongbeiya	Hale	-0.044475	-42.665	12315	22962	239400
Sumatran	Shikouzi	Gongbeiya	Shimao	0.000986	1.024	9776	9616	162847
Sumatran	Shikouzi	Dashuigou	Xitucheng	-0.007943	-10.335	18489	21030	319950
Sumatran	Shikouzi	Dashuigou	Zhucang	-0.009017	-9.459	10803	12535	192092
Sumatran	Shikouzi	Dashuigou	Shiyicheng	-0.00226	-2.657	13141	13649	225006
Sumatran	Shikouzi	Dashuigou	Xuecheng	-0.025916	-24	6687	10062	130234
Sumatran	Shikouzi	Dashuigou	Cishan	-0.027547	-14.8	2000	3104	40082
Sumatran	Shikouzi	Dashuigou	Dale	-0.045197	-52.071	15937	31323	340425
Sumatran	Shikouzi	Dashuigou	Hale	-0.044593	-43.55	8878	17258	187918
Sumatran	Shikouzi	Dashuigou	Shimao	-0.001149	-1.205	7914	8083	146959
Sumatran	Shikouzi	Xitucheng	Zhucang	-0.001421	-1.683	15974	16356	268141
Sumatran	Shikouzi	Xitucheng	Shiyicheng	0.006161	8.47	20180	18236	315514
Sumatran	Shikouzi	Xitucheng	Xuecheng	-0.019071	-21.004	9961	13357	178089
Sumatran	Shikouzi	Xitucheng	Cishan	-0.019381	-12.753	3029	4099	55228
Sumatran	Shikouzi	Xitucheng	Dale	-0.038119	-50.327	25404	43912	485540
Sumatran	Shikouzi	Xitucheng	Hale	-0.037188	-41.965	14190	24226	269864
Sumatran	Shikouzi	Xitucheng	Shimao	0.007955	9.339	12965	11367	200968
Sumatran	Shikouzi	Zhucang	Shiyicheng	0.006374	6.756	12231	11012	191277
Sumatran	Shikouzi	Zhucang	Xuecheng	-0.017978	-14.995	6113	8108	110997
Sumatran	Shikouzi	Zhucang	Cishan	-0.018895	-9.62	1820	2465	34117
Sumatran	Shikouzi	Zhucang	Dale	-0.036585	-41.056	14491	24882	284044
Sumatran	Shikouzi	Zhucang	Hale	-0.035702	-32.038	7899	13409	154335
Sumatran	Shikouzi	Zhucang	Shimao	0.008713	7.907	8047	6955	125403
Sumatran	Shikouzi	Shiyicheng	Xuecheng	-0.024899	-22.727	6808	10038	129684
Sumatran	Shikouzi	Shiyicheng	Cishan	-0.027411	-13.769	2080	3167	39646
Sumatran	Shikouzi	Shiyicheng	Dale	-0.043571	-51.224	16756	31331	334527
Sumatran	Shikouzi	Shiyicheng	Hale	-0.043846	-41.263	9012	16926	180501
Sumatran	Shikouzi	Shiyicheng	Shimao	0.003247	3.09	8808	8331	146732
Sumatran	Shikouzi	Xuecheng	Cishan	0.000515	0.253	1609	1595	26685
Sumatran	Shikouzi	Xuecheng	Dale	-0.017711	-20.362	10828	14221	191601
Sumatran	Shikouzi	Xuecheng	Hale	-0.017423	-14.95	5666	7426	100972
Sumatran	Shikouzi	Xuecheng	Shimao	0.025005	21.251	7475	5014	98397
Sumatran	Shikouzi	Cishan	Dale	-0.015529	-11.374	3259	4176	59034
Sumatran	Shikouzi	Cishan	Hale	-0.017392	-9.022	1757	2324	32645
Sumatran	Shikouzi	Cishan	Shimao	0.026266	12.504	2075	1341	27940
Sumatran	Shikouzi	Dale	Hale	0.000833	1.569	11503	11260	292025
Sumatran	Shikouzi	Dale	Shimao	0.043824	46.507	19309	9915	214356
Sumatran	Shikouzi	Hale	Shimao	0.042709	33.809	9201	4781	103495

## Sheet: (C)f3_group
(C) The results of outgroup f3-statistics analysis assessing the genetic affinity between all ancient or modern groups.
Source1	Source2	Target	f3	std.err	Z	SNPs
SS14	Cishan	Sumatran	2.27393	0.048445	46.938	52705
Late North	Cishan	Sumatran	2.25316	0.04568	49.325	83411
Miaodigou	Cishan	Sumatran	2.25082	0.046458	48.448	67058
Haimenkou	Cishan	Sumatran	2.0095	0.049301	40.76	25229
Jiangquhai	Cishan	Sumatran	2.18961	0.04485	48.82	80302
Jinhua	Cishan	Sumatran	2.1803	0.045195	48.242	78300
Meishan	Cishan	Sumatran	2.18519	0.044598	48.997	80729
Erhualian	Cishan	Sumatran	2.15104	0.045214	47.575	73599
Tongcheng	Cishan	Sumatran	2.15457	0.043603	49.414	84434
Wannan	Cishan	Sumatran	2.20945	0.045277	48.798	84472
Xuecheng	Cishan	Sumatran	2.04435	0.050033	40.86	25399
Min	Cishan	Sumatran	2.1213	0.044054	48.153	93163
Nanyang	Cishan	Sumatran	2.13804	0.045979	46.5	88427
Hetao	Cishan	Sumatran	2.16503	0.044649	48.49	90000
Bamei	Cishan	Sumatran	2.15637	0.044692	48.25	90163
Laiwu	Cishan	Sumatran	2.17019	0.044811	48.43	85130
Sichuan Tibetan	Cishan	Sumatran	2.12702	0.04356	48.83	91047
Yunnan Tibetan	Cishan	Sumatran	2.10383	0.043243	48.651	95254
Gansu Tibetan	Cishan	Sumatran	2.14552	0.044132	48.616	91100
Tibet Tibetan	Cishan	Sumatran	2.11628	0.043445	48.711	98055
Ganzi	Cishan	Sumatran	2.16043	0.048606	44.448	55566
Aba	Cishan	Sumatran	2.18493	0.047469	46.029	56692
Gannan	Cishan	Sumatran	2.18259	0.047435	46.013	57811
Linzhi	Cishan	Sumatran	2.16418	0.048119	44.976	52604
Diqing	Cishan	Sumatran	2.11923	0.046672	45.407	59599
Jicha	Cishan	Sumatran	2.02026	0.057579	35.087	14829
Bama	Cishan	Sumatran	2.04958	0.042556	48.162	91715
Luchuan	Cishan	Sumatran	2.05419	0.042455	48.385	86780
Wuzhishan	Cishan	Sumatran	2.05035	0.04217	48.622	99228
Ancient Xinjiang	Cishan	Sumatran	2.11972	0.044338	47.808	65871
West commercial	Cishan	Sumatran	2.05405	0.043295	47.443	83399
Rongchang	Cishan	Sumatran	2.12956	0.043861	48.553	78139
West wild	Cishan	Sumatran	2.02859	0.042853	47.338	69747
West local	Cishan	Sumatran	2.02479	0.043092	46.988	65031
Near East	Cishan	Sumatran	2.03351	0.043249	47.019	65109
Cishan	SS14	Sumatran	2.27393	0.048445	46.938	52705
Late North	SS14	Sumatran	2.2257	0.039875	55.817	689741
Miaodigou	SS14	Sumatran	2.21252	0.039726	55.694	560128
Haimenkou	SS14	Sumatran	1.98437	0.03772	52.608	186279
Jiangquhai	SS14	Sumatran	2.15562	0.039	55.273	665645
Jinhua	SS14	Sumatran	2.15627	0.038787	55.592	650030
Meishan	SS14	Sumatran	2.15282	0.038654	55.695	670478
Erhualian	SS14	Sumatran	2.16391	0.039116	55.32	612948
Tongcheng	SS14	Sumatran	2.13217	0.038614	55.217	700712
Wannan	SS14	Sumatran	2.16296	0.038877	55.636	702335
Xuecheng	SS14	Sumatran	2.00787	0.035425	56.679	176643
Min	SS14	Sumatran	2.04248	0.037272	54.799	778918
Nanyang	SS14	Sumatran	2.0858	0.039203	53.204	743634
Hetao	SS14	Sumatran	2.12663	0.03859	55.108	751169
Bamei	SS14	Sumatran	2.12282	0.038654	54.918	749124
Laiwu	SS14	Sumatran	2.13994	0.039019	54.843	709736
Sichuan Tibetan	SS14	Sumatran	2.10559	0.038133	55.217	752185
Yunnan Tibetan	SS14	Sumatran	2.08274	0.037756	55.163	790274
Gansu Tibetan	SS14	Sumatran	2.12371	0.038526	55.125	755564
Tibet Tibetan	SS14	Sumatran	2.07602	0.037798	54.924	814335
Ganzi	SS14	Sumatran	2.14869	0.041226	52.12	455885
Aba	SS14	Sumatran	2.15094	0.040549	53.045	465113
Gannan	SS14	Sumatran	2.1753	0.040886	53.203	476432
Linzhi	SS14	Sumatran	2.14076	0.040902	52.338	429741
Diqing	SS14	Sumatran	2.10676	0.039385	53.492	493693
Jicha	SS14	Sumatran	1.91047	0.036729	52.015	107733
Bama	SS14	Sumatran	2.02722	0.037034	54.739	759409
Luchuan	SS14	Sumatran	2.0339	0.037148	54.751	718917
Wuzhishan	SS14	Sumatran	2.02516	0.03701	54.72	822077
Ancient Xinjiang	SS14	Sumatran	2.01408	0.037292	54.008	557144
West commercial	SS14	Sumatran	1.93537	0.035675	54.249	704596
Rongchang	SS14	Sumatran	2.11255	0.038365	55.064	649841
West wild	SS14	Sumatran	1.89809	0.035144	54.009	592175
West local	SS14	Sumatran	1.89292	0.035312	53.606	552860
Near East	SS14	Sumatran	1.91377	0.035322	54.181	551208
Cishan	Late North	Sumatran	2.25316	0.04568	49.325	83411
SS14	Late North	Sumatran	2.2257	0.039875	55.817	689741
Miaodigou	Late North	Sumatran	2.29468	0.041243	55.638	785399
Haimenkou	Late North	Sumatran	2.03226	0.038107	53.33	286979
Jiangquhai	Late North	Sumatran	2.38327	0.043729	54.501	832845
Jinhua	Late North	Sumatran	2.38676	0.043446	54.937	821966
Meishan	Late North	Sumatran	2.37748	0.043083	55.184	836781
Erhualian	Late North	Sumatran	2.428	0.044365	54.728	696600
Tongcheng	Late North	Sumatran	2.30804	0.042447	54.375	853385
Wannan	Late North	Sumatran	2.3716	0.043465	54.563	853168
Xuecheng	Late North	Sumatran	2.04548	0.035356	57.854	278730
Min	Late North	Sumatran	2.12587	0.039152	54.298	927534
Nanyang	Late North	Sumatran	2.19485	0.041634	52.717	850759
Hetao	Late North	Sumatran	2.31361	0.042343	54.64	891591
Bamei	Late North	Sumatran	2.30602	0.042411	54.373	892093
Laiwu	Late North	Sumatran	2.34555	0.043559	53.847	867747
Sichuan Tibetan	Late North	Sumatran	2.22993	0.040765	54.702	886987
Yunnan Tibetan	Late North	Sumatran	2.19064	0.040298	54.361	919776
Gansu Tibetan	Late North	Sumatran	2.28756	0.042227	54.173	889883
Tibet Tibetan	Late North	Sumatran	2.16866	0.039917	54.33	941279
Ganzi	Late North	Sumatran	2.24696	0.043669	51.455	639166
Aba	Late North	Sumatran	2.29672	0.043708	52.547	635745
Gannan	Late North	Sumatran	2.36589	0.045296	52.231	651297
Linzhi	Late North	Sumatran	2.24446	0.043577	51.506	602425
Diqing	Late North	Sumatran	2.20489	0.042205	52.242	672421
Jicha	Late North	Sumatran	1.87989	0.035901	52.364	175907
Bama	Late North	Sumatran	2.0996	0.038828	54.075	902957
Luchuan	Late North	Sumatran	2.11089	0.038921	54.235	882199
Wuzhishan	Late North	Sumatran	2.09678	0.038693	54.19	947308
Ancient Xinjiang	Late North	Sumatran	1.9578	0.03551	55.134	817666
West commercial	Late North	Sumatran	1.91719	0.03513	54.575	915817
Rongchang	Late North	Sumatran	2.2652	0.041699	54.322	834382
West wild	Late North	Sumatran	1.84992	0.033795	54.74	857669
West local	Late North	Sumatran	1.84063	0.033772	54.501	835535
Near East	Late North	Sumatran	1.8665	0.034013	54.877	827365
Cishan	Miaodigou	Sumatran	2.25082	0.046458	48.448	67058
SS14	Miaodigou	Sumatran	2.21252	0.039726	55.694	560128
Late North	Miaodigou	Sumatran	2.29468	0.041243	55.638	785399
Haimenkou	Miaodigou	Sumatran	2.0109	0.037794	53.207	233983
Jiangquhai	Miaodigou	Sumatran	2.2109	0.040355	54.786	772350
Jinhua	Miaodigou	Sumatran	2.22126	0.040165	55.303	756546
Meishan	Miaodigou	Sumatran	2.20778	0.039963	55.246	776822
Erhualian	Miaodigou	Sumatran	2.25233	0.041126	54.767	685415
Tongcheng	Miaodigou	Sumatran	2.18073	0.03987	54.697	802562
Wannan	Miaodigou	Sumatran	2.20527	0.04015	54.925	805701
Xuecheng	Miaodigou	Sumatran	2.0326	0.035326	57.539	224236
Min	Miaodigou	Sumatran	2.02659	0.037134	54.575	887086
Nanyang	Miaodigou	Sumatran	2.08971	0.039297	53.178	834224
Hetao	Miaodigou	Sumatran	2.16046	0.039138	55.201	853918
Bamei	Miaodigou	Sumatran	2.16912	0.039632	54.731	851584
Laiwu	Miaodigou	Sumatran	2.17542	0.039977	54.417	816796
Sichuan Tibetan	Miaodigou	Sumatran	2.16113	0.039344	54.93	848848
Yunnan Tibetan	Miaodigou	Sumatran	2.12723	0.039009	54.532	888160
Gansu Tibetan	Miaodigou	Sumatran	2.17506	0.039843	54.591	854213
Tibet Tibetan	Miaodigou	Sumatran	2.11184	0.038649	54.641	913460
Ganzi	Miaodigou	Sumatran	2.1914	0.042505	51.556	555733
Aba	Miaodigou	Sumatran	2.20522	0.041679	52.91	561030
Gannan	Miaodigou	Sumatran	2.23589	0.042268	52.899	575562
Linzhi	Miaodigou	Sumatran	2.185	0.042413	51.518	524211
Diqing	Miaodigou	Sumatran	2.15316	0.041076	52.419	593662
Jicha	Miaodigou	Sumatran	1.87203	0.035873	52.185	140384
Bama	Miaodigou	Sumatran	2.06097	0.037991	54.248	860335
Luchuan	Miaodigou	Sumatran	2.06992	0.037796	54.765	824629
Wuzhishan	Miaodigou	Sumatran	2.05662	0.03765	54.625	921254
Ancient Xinjiang	Miaodigou	Sumatran	1.93446	0.035097	55.117	694216
West commercial	Miaodigou	Sumatran	1.87752	0.034488	54.44	831800
Rongchang	Miaodigou	Sumatran	2.17642	0.039921	54.518	757990
West wild	Miaodigou	Sumatran	1.81634	0.033459	54.285	735690
West local	Miaodigou	Sumatran	1.81279	0.033501	54.112	701060
Near East	Miaodigou	Sumatran	1.83841	0.033708	54.539	695952
Cishan	Haimenkou	Sumatran	2.0095	0.049301	40.76	25229
SS14	Haimenkou	Sumatran	1.98437	0.03772	52.608	186279
Late North	Haimenkou	Sumatran	2.03226	0.038107	53.33	286979
Miaodigou	Haimenkou	Sumatran	2.0109	0.037794	53.207	233983
Jiangquhai	Haimenkou	Sumatran	1.98471	0.037504	52.921	275749
Jinhua	Haimenkou	Sumatran	1.99153	0.037467	53.154	269333
Meishan	Haimenkou	Sumatran	1.97864	0.037482	52.789	277849
Erhualian	Haimenkou	Sumatran	1.98328	0.037465	52.937	250006
Tongcheng	Haimenkou	Sumatran	2.0078	0.037769	53.161	288458
Wannan	Haimenkou	Sumatran	1.99763	0.037485	53.291	289951
Xuecheng	Haimenkou	Sumatran	1.84948	0.033804	54.711	89855
Min	Haimenkou	Sumatran	1.90908	0.035893	53.188	318522
Nanyang	Haimenkou	Sumatran	1.97658	0.037886	52.172	300976
Hetao	Haimenkou	Sumatran	1.96891	0.037136	53.019	308706
Bamei	Haimenkou	Sumatran	1.98533	0.037288	53.244	307356
Laiwu	Haimenkou	Sumatran	1.97241	0.037342	52.821	292491
Sichuan Tibetan	Haimenkou	Sumatran	2.03532	0.037953	53.628	307656
Yunnan Tibetan	Haimenkou	Sumatran	2.04202	0.038213	53.437	321589
Gansu Tibetan	Haimenkou	Sumatran	2.00712	0.037457	53.585	309732
Tibet Tibetan	Haimenkou	Sumatran	2.01964	0.03784	53.373	331495
Ganzi	Haimenkou	Sumatran	2.12298	0.041688	50.925	188226
Aba	Haimenkou	Sumatran	2.0532	0.039952	51.392	194421
Gannan	Haimenkou	Sumatran	2.05602	0.040356	50.947	198478
Linzhi	Haimenkou	Sumatran	2.0923	0.041323	50.633	178919
Diqing	Haimenkou	Sumatran	2.07028	0.04067	50.904	203162
Jicha	Haimenkou	Sumatran	1.77741	0.036945	48.11	51069
Bama	Haimenkou	Sumatran	2.05468	0.038317	53.624	308859
Luchuan	Haimenkou	Sumatran	2.05245	0.037957	54.073	292730
Wuzhishan	Haimenkou	Sumatran	2.03186	0.037447	54.259	334559
Ancient Xinjiang	Haimenkou	Sumatran	1.84349	0.034775	53.013	231238
West commercial	Haimenkou	Sumatran	1.85433	0.035012	52.962	286761
Rongchang	Haimenkou	Sumatran	2.0148	0.03752	53.699	267477
West wild	Haimenkou	Sumatran	1.78979	0.034025	52.603	243987
West local	Haimenkou	Sumatran	1.78196	0.034013	52.39	228285
Near East	Haimenkou	Sumatran	1.79618	0.034137	52.618	228089
Cishan	Jiangquhai	Sumatran	2.18961	0.04485	48.82	80302
SS14	Jiangquhai	Sumatran	2.15562	0.039	55.273	665645
Late North	Jiangquhai	Sumatran	2.38327	0.043729	54.501	832845
Miaodigou	Jiangquhai	Sumatran	2.2109	0.040355	54.786	772350
Haimenkou	Jiangquhai	Sumatran	1.98471	0.037504	52.921	275749
Jinhua	Jiangquhai	Sumatran	2.39556	0.044172	54.233	807876
Meishan	Jiangquhai	Sumatran	2.47549	0.045309	54.636	812592
Erhualian	Jiangquhai	Sumatran	2.53156	0.047815	52.945	700309
Tongcheng	Jiangquhai	Sumatran	2.2975	0.042816	53.66	847424
Wannan	Jiangquhai	Sumatran	2.42742	0.044749	54.245	835904
Xuecheng	Jiangquhai	Sumatran	1.96956	0.034723	56.723	268653
Min	Jiangquhai	Sumatran	2.18681	0.040271	54.302	911450
Nanyang	Jiangquhai	Sumatran	2.25352	0.042514	53.007	844580
Hetao	Jiangquhai	Sumatran	2.33114	0.042908	54.329	880881
Bamei	Jiangquhai	Sumatran	2.29087	0.042684	53.671	885128
Laiwu	Jiangquhai	Sumatran	2.37279	0.044301	53.56	850713
Sichuan Tibetan	Jiangquhai	Sumatran	2.20071	0.040812	53.924	889116
Yunnan Tibetan	Jiangquhai	Sumatran	2.17261	0.040432	53.735	918859
Gansu Tibetan	Jiangquhai	Sumatran	2.25363	0.041965	53.703	888893
Tibet Tibetan	Jiangquhai	Sumatran	2.1558	0.040081	53.785	939446
Ganzi	Jiangquhai	Sumatran	2.22278	0.043846	50.695	625515
Aba	Jiangquhai	Sumatran	2.26391	0.043354	52.219	623775
Gannan	Jiangquhai	Sumatran	2.32663	0.045406	51.241	638625
Linzhi	Jiangquhai	Sumatran	2.2269	0.043895	50.732	587750
Diqing	Jiangquhai	Sumatran	2.19611	0.042262	51.964	658306
Jicha	Jiangquhai	Sumatran	1.84505	0.035521	51.943	167864
Bama	Jiangquhai	Sumatran	2.09358	0.038986	53.701	899410
Luchuan	Jiangquhai	Sumatran	2.09787	0.039159	53.573	876664
Wuzhishan	Jiangquhai	Sumatran	2.09134	0.038826	53.864	946430
Ancient Xinjiang	Jiangquhai	Sumatran	2.00492	0.036842	54.419	785264
West commercial	Jiangquhai	Sumatran	2.02262	0.037802	53.505	885255
Rongchang	Jiangquhai	Sumatran	2.23686	0.041575	53.803	824274
West wild	Jiangquhai	Sumatran	1.96402	0.036878	53.257	817667
West local	Jiangquhai	Sumatran	1.95966	0.037109	52.808	792998
Near East	Jiangquhai	Sumatran	1.96955	0.036607	53.802	787842
Cishan	Jinhua	Sumatran	2.1803	0.045195	48.242	78300
SS14	Jinhua	Sumatran	2.15627	0.038787	55.592	650030
Late North	Jinhua	Sumatran	2.38676	0.043446	54.937	821966
Miaodigou	Jinhua	Sumatran	2.22126	0.040165	55.303	756546
Haimenkou	Jinhua	Sumatran	1.99153	0.037467	53.154	269333
Jiangquhai	Jinhua	Sumatran	2.39556	0.044172	54.233	807876
Meishan	Jinhua	Sumatran	2.42931	0.044422	54.688	809318
Erhualian	Jinhua	Sumatran	2.46873	0.045413	54.362	692355
Tongcheng	Jinhua	Sumatran	2.30315	0.042497	54.195	836049
Wannan	Jinhua	Sumatran	2.39603	0.044061	54.38	831068
Xuecheng	Jinhua	Sumatran	1.97172	0.034378	57.354	262773
Min	Jinhua	Sumatran	2.08933	0.038612	54.111	915182
Nanyang	Jinhua	Sumatran	2.17781	0.04116	52.911	845528
Hetao	Jinhua	Sumatran	2.28585	0.04181	54.673	880660
Bamei	Jinhua	Sumatran	2.2738	0.042074	54.042	882454
Laiwu	Jinhua	Sumatran	2.31113	0.043038	53.7	851929
Sichuan Tibetan	Jinhua	Sumatran	2.22081	0.040626	54.664	876440
Yunnan Tibetan	Jinhua	Sumatran	2.1846	0.040253	54.271	911029
Gansu Tibetan	Jinhua	Sumatran	2.25813	0.041655	54.21	881522
Tibet Tibetan	Jinhua	Sumatran	2.15767	0.039627	54.449	934041
Ganzi	Jinhua	Sumatran	2.23192	0.043729	51.04	610015
Aba	Jinhua	Sumatran	2.26799	0.043059	52.672	610337
Gannan	Jinhua	Sumatran	2.33139	0.045178	51.605	625345
Linzhi	Jinhua	Sumatran	2.22058	0.043295	51.289	575337
Diqing	Jinhua	Sumatran	2.19819	0.042452	51.781	645286
Jicha	Jinhua	Sumatran	1.82774	0.0347	52.672	164230
Bama	Jinhua	Sumatran	2.11775	0.039022	54.27	887975
Luchuan	Jinhua	Sumatran	2.1318	0.039304	54.238	860707
Wuzhishan	Jinhua	Sumatran	2.11313	0.038592	54.755	938926
Ancient Xinjiang	Jinhua	Sumatran	1.89877	0.034391	55.211	781717
West commercial	Jinhua	Sumatran	1.88978	0.034523	54.74	886974
Rongchang	Jinhua	Sumatran	2.25345	0.041555	54.228	810291
West wild	Jinhua	Sumatran	1.80469	0.033086	54.545	819658
West local	Jinhua	Sumatran	1.79751	0.033107	54.294	793184
Near East	Jinhua	Sumatran	1.82349	0.033249	54.843	786327
Cishan	Meishan	Sumatran	2.18519	0.044598	48.997	80729
SS14	Meishan	Sumatran	2.15282	0.038654	55.695	670478
Late North	Meishan	Sumatran	2.37748	0.043083	55.184	836781
Miaodigou	Meishan	Sumatran	2.20778	0.039963	55.246	776822
Haimenkou	Meishan	Sumatran	1.97864	0.037482	52.789	277849
Jiangquhai	Meishan	Sumatran	2.47549	0.045309	54.636	812592
Jinhua	Meishan	Sumatran	2.42931	0.044422	54.688	809318
Erhualian	Meishan	Sumatran	2.57984	0.047374	54.456	698088
Tongcheng	Meishan	Sumatran	2.29424	0.042289	54.251	850110
Wannan	Meishan	Sumatran	2.48057	0.045708	54.27	834416
Xuecheng	Meishan	Sumatran	1.96049	0.034249	57.243	271010
Min	Meishan	Sumatran	2.16299	0.040111	53.925	913551
Nanyang	Meishan	Sumatran	2.24633	0.042631	52.693	844744
Hetao	Meishan	Sumatran	2.3842	0.043949	54.249	876571
Bamei	Meishan	Sumatran	2.28388	0.042267	54.035	889935
Laiwu	Meishan	Sumatran	2.34408	0.043253	54.195	855482
Sichuan Tibetan	Meishan	Sumatran	2.20039	0.040245	54.676	890048
Yunnan Tibetan	Meishan	Sumatran	2.16824	0.039878	54.373	919605
Gansu Tibetan	Meishan	Sumatran	2.24679	0.04155	54.074	891557
Tibet Tibetan	Meishan	Sumatran	2.1492	0.039416	54.526	941348
Ganzi	Meishan	Sumatran	2.21811	0.043132	51.427	625786
Aba	Meishan	Sumatran	2.26357	0.043077	52.547	623838
Gannan	Meishan	Sumatran	2.32235	0.045033	51.57	639773
Linzhi	Meishan	Sumatran	2.21396	0.043002	51.485	588903
Diqing	Meishan	Sumatran	2.18864	0.041983	52.131	659332
Jicha	Meishan	Sumatran	1.83888	0.035201	52.239	169269
Bama	Meishan	Sumatran	2.09151	0.038697	54.049	899702
Luchuan	Meishan	Sumatran	2.0995	0.038867	54.018	877363
Wuzhishan	Meishan	Sumatran	2.08751	0.038432	54.317	947578
Ancient Xinjiang	Meishan	Sumatran	1.97537	0.036387	54.287	790903
West commercial	Meishan	Sumatran	1.98862	0.037486	53.049	888709
Rongchang	Meishan	Sumatran	2.24194	0.041502	54.02	827343
West wild	Meishan	Sumatran	1.92707	0.036402	52.939	822327
West local	Meishan	Sumatran	1.9146	0.036603	52.307	799018
Near East	Meishan	Sumatran	1.93547	0.03623	53.422	793536
Cishan	Erhualian	Sumatran	2.15104	0.045214	47.575	73599
SS14	Erhualian	Sumatran	2.16391	0.039116	55.32	612948
Late North	Erhualian	Sumatran	2.428	0.044365	54.728	696600
Miaodigou	Erhualian	Sumatran	2.25233	0.041126	54.767	685415
Haimenkou	Erhualian	Sumatran	1.98328	0.037465	52.937	250006
Jiangquhai	Erhualian	Sumatran	2.53156	0.047815	52.945	700309
Jinhua	Erhualian	Sumatran	2.46873	0.045413	54.362	692355
Meishan	Erhualian	Sumatran	2.57984	0.047374	54.456	698088
Tongcheng	Erhualian	Sumatran	2.33031	0.043458	53.622	702665
Wannan	Erhualian	Sumatran	2.44961	0.045687	53.617	705818
Xuecheng	Erhualian	Sumatran	1.93873	0.033959	57.09	246458
Min	Erhualian	Sumatran	2.05522	0.038599	53.246	755014
Nanyang	Erhualian	Sumatran	2.18691	0.041868	52.234	687509
Hetao	Erhualian	Sumatran	2.33175	0.043452	53.662	728405
Bamei	Erhualian	Sumatran	2.31298	0.043353	53.352	724599
Laiwu	Erhualian	Sumatran	2.35186	0.044529	52.817	723633
Sichuan Tibetan	Erhualian	Sumatran	2.26705	0.04183	54.196	706534
Yunnan Tibetan	Erhualian	Sumatran	2.21506	0.041097	53.899	722926
Gansu Tibetan	Erhualian	Sumatran	2.30601	0.04301	53.615	714251
Tibet Tibetan	Erhualian	Sumatran	2.18502	0.040406	54.076	732379
Ganzi	Erhualian	Sumatran	2.29797	0.044897	51.183	552898
Aba	Erhualian	Sumatran	2.32038	0.044081	52.64	549983
Gannan	Erhualian	Sumatran	2.39036	0.046574	51.324	566186
Linzhi	Erhualian	Sumatran	2.24929	0.043855	51.29	521645
Diqing	Erhualian	Sumatran	2.24604	0.04333	51.836	577836
Jicha	Erhualian	Sumatran	1.79404	0.03437	52.198	154882
Bama	Erhualian	Sumatran	2.14749	0.039994	53.695	706795
Luchuan	Erhualian	Sumatran	2.16747	0.0403	53.784	703602
Wuzhishan	Erhualian	Sumatran	2.14456	0.039739	53.966	725531
Ancient Xinjiang	Erhualian	Sumatran	1.82822	0.033172	55.114	718613
West commercial	Erhualian	Sumatran	1.78512	0.033015	54.07	764597
Rongchang	Erhualian	Sumatran	2.30692	0.042931	53.735	695616
West wild	Erhualian	Sumatran	1.68426	0.031226	53.937	747733
West local	Erhualian	Sumatran	1.67366	0.031165	53.703	737920
Near East	Erhualian	Sumatran	1.71442	0.031561	54.32	728946
Cishan	Tongcheng	Sumatran	2.15457	0.043603	49.414	84434
SS14	Tongcheng	Sumatran	2.13217	0.038614	55.217	700712
Late North	Tongcheng	Sumatran	2.30804	0.042447	54.375	853385
Miaodigou	Tongcheng	Sumatran	2.18073	0.03987	54.697	802562
Haimenkou	Tongcheng	Sumatran	2.0078	0.037769	53.161	288458
Jiangquhai	Tongcheng	Sumatran	2.2975	0.042816	53.66	847424
Jinhua	Tongcheng	Sumatran	2.30315	0.042497	54.195	836049
Meishan	Tongcheng	Sumatran	2.29424	0.042289	54.251	850110
Erhualian	Tongcheng	Sumatran	2.33031	0.043458	53.622	702665
Wannan	Tongcheng	Sumatran	2.33165	0.043076	54.129	865878
Xuecheng	Tongcheng	Sumatran	1.94995	0.034231	56.964	282765
Min	Tongcheng	Sumatran	2.09182	0.038398	54.477	934873
Nanyang	Tongcheng	Sumatran	2.18025	0.041393	52.672	851601
Hetao	Tongcheng	Sumatran	2.22731	0.041174	54.095	903646
Bamei	Tongcheng	Sumatran	2.23626	0.041524	53.854	902147
Laiwu	Tongcheng	Sumatran	2.24973	0.041985	53.584	880673
Sichuan Tibetan	Tongcheng	Sumatran	2.21823	0.040898	54.238	893560
Yunnan Tibetan	Tongcheng	Sumatran	2.18515	0.04035	54.156	924257
Gansu Tibetan	Tongcheng	Sumatran	2.23842	0.041641	53.755	899831
Tibet Tibetan	Tongcheng	Sumatran	2.15107	0.039661	54.237	944633
Ganzi	Tongcheng	Sumatran	2.22617	0.043654	50.996	644127
Aba	Tongcheng	Sumatran	2.26274	0.043377	52.165	641275
Gannan	Tongcheng	Sumatran	2.29726	0.044875	51.193	659295
Linzhi	Tongcheng	Sumatran	2.22865	0.043624	51.088	605828
Diqing	Tongcheng	Sumatran	2.19464	0.042478	51.665	676661
Jicha	Tongcheng	Sumatran	1.84058	0.035153	52.359	177087
Bama	Tongcheng	Sumatran	2.12644	0.039621	53.67	904066
Luchuan	Tongcheng	Sumatran	2.13199	0.039447	54.046	883146
Wuzhishan	Tongcheng	Sumatran	2.11575	0.039051	54.179	948523
Ancient Xinjiang	Tongcheng	Sumatran	1.92193	0.034718	55.358	825794
West commercial	Tongcheng	Sumatran	1.93181	0.035125	54.998	913429
Rongchang	Tongcheng	Sumatran	2.25202	0.041859	53.8	839521
West wild	Tongcheng	Sumatran	1.85496	0.033669	55.095	860681
West local	Tongcheng	Sumatran	1.85318	0.033828	54.782	838868
Near East	Tongcheng	Sumatran	1.86657	0.033832	55.171	831863
Cishan	Wannan	Sumatran	2.20945	0.045277	48.798	84472
SS14	Wannan	Sumatran	2.16296	0.038877	55.636	702335
Late North	Wannan	Sumatran	2.3716	0.043465	54.563	853168
Miaodigou	Wannan	Sumatran	2.20527	0.04015	54.925	805701
Haimenkou	Wannan	Sumatran	1.99763	0.037485	53.291	289951
Jiangquhai	Wannan	Sumatran	2.42742	0.044749	54.245	835904
Jinhua	Wannan	Sumatran	2.39603	0.044061	54.38	831068
Meishan	Wannan	Sumatran	2.48057	0.045708	54.27	834416
Erhualian	Wannan	Sumatran	2.44961	0.045687	53.617	705818
Tongcheng	Wannan	Sumatran	2.33165	0.043076	54.129	865878
Xuecheng	Wannan	Sumatran	1.98618	0.034755	57.147	282897
Min	Wannan	Sumatran	2.20215	0.040022	55.024	925546
Nanyang	Wannan	Sumatran	2.27561	0.042511	53.53	848602
Hetao	Wannan	Sumatran	2.3201	0.042493	54.599	895883
Bamei	Wannan	Sumatran	2.28354	0.042323	53.955	901587
Laiwu	Wannan	Sumatran	2.34541	0.04354	53.868	872770
Sichuan Tibetan	Wannan	Sumatran	2.22072	0.040843	54.373	902260
Yunnan Tibetan	Wannan	Sumatran	2.19687	0.040351	54.444	929272
Gansu Tibetan	Wannan	Sumatran	2.26774	0.041949	54.059	902541
Tibet Tibetan	Wannan	Sumatran	2.16852	0.039852	54.414	946852
Ganzi	Wannan	Sumatran	2.22458	0.043747	50.851	649420
Aba	Wannan	Sumatran	2.27562	0.043257	52.607	645157
Gannan	Wannan	Sumatran	2.32495	0.045254	51.375	662012
Linzhi	Wannan	Sumatran	2.23753	0.043533	51.399	609731
Diqing	Wannan	Sumatran	2.2062	0.042246	52.223	680281
Jicha	Wannan	Sumatran	1.86895	0.035344	52.879	177334
Bama	Wannan	Sumatran	2.10611	0.038973	54.04	910456
Luchuan	Wannan	Sumatran	2.10216	0.038998	53.905	893636
Wuzhishan	Wannan	Sumatran	2.10262	0.038802	54.189	954771
Ancient Xinjiang	Wannan	Sumatran	2.02109	0.036378	55.559	818363
West commercial	Wannan	Sumatran	2.05126	0.037162	55.197	906062
Rongchang	Wannan	Sumatran	2.23932	0.041628	53.794	847958
West wild	Wannan	Sumatran	1.99578	0.036083	55.312	848549
West local	Wannan	Sumatran	1.99563	0.036244	55.061	827693
Near East	Wannan	Sumatran	1.99634	0.035916	55.583	822021
Cishan	Xuecheng	Sumatran	2.04435	0.050033	40.86	25399
SS14	Xuecheng	Sumatran	2.00787	0.035425	56.679	176643
Late North	Xuecheng	Sumatran	2.04548	0.035356	57.854	278730
Miaodigou	Xuecheng	Sumatran	2.0326	0.035326	57.539	224236
Haimenkou	Xuecheng	Sumatran	1.84948	0.033804	54.711	89855
Jiangquhai	Xuecheng	Sumatran	1.96956	0.034723	56.723	268653
Jinhua	Xuecheng	Sumatran	1.97172	0.034378	57.354	262773
Meishan	Xuecheng	Sumatran	1.96049	0.034249	57.243	271010
Erhualian	Xuecheng	Sumatran	1.93873	0.033959	57.09	246458
Tongcheng	Xuecheng	Sumatran	1.94995	0.034231	56.964	282765
Wannan	Xuecheng	Sumatran	1.98618	0.034755	57.147	282897
Min	Xuecheng	Sumatran	1.88598	0.032842	57.427	311455
Nanyang	Xuecheng	Sumatran	1.92724	0.034873	55.265	294578
Hetao	Xuecheng	Sumatran	1.94883	0.034044	57.244	301380
Bamei	Xuecheng	Sumatran	1.94353	0.034057	57.066	301153
Laiwu	Xuecheng	Sumatran	1.96895	0.034544	56.999	285436
Sichuan Tibetan	Xuecheng	Sumatran	1.9248	0.0336	57.285	303799
Yunnan Tibetan	Xuecheng	Sumatran	1.90409	0.033298	57.183	317646
Gansu Tibetan	Xuecheng	Sumatran	1.93452	0.033818	57.204	304646
Tibet Tibetan	Xuecheng	Sumatran	1.89898	0.033316	57	326798
Ganzi	Xuecheng	Sumatran	1.96975	0.036759	53.586	185447
Aba	Xuecheng	Sumatran	1.97257	0.036252	54.413	190169
Gannan	Xuecheng	Sumatran	2.00562	0.036547	54.878	194037
Linzhi	Xuecheng	Sumatran	1.98773	0.036973	53.761	176650
Diqing	Xuecheng	Sumatran	1.93973	0.035592	54.5	199846
Jicha	Xuecheng	Sumatran	1.73943	0.034716	50.105	51785
Bama	Xuecheng	Sumatran	1.86702	0.03287	56.799	306375
Luchuan	Xuecheng	Sumatran	1.86224	0.032552	57.208	290808
Wuzhishan	Xuecheng	Sumatran	1.85946	0.032736	56.801	330696
Ancient Xinjiang	Xuecheng	Sumatran	1.84286	0.032121	57.372	221083
West commercial	Xuecheng	Sumatran	1.80588	0.031592	57.163	280362
Rongchang	Xuecheng	Sumatran	1.92828	0.033773	57.095	262402
West wild	Xuecheng	Sumatran	1.77592	0.031399	56.56	235214
West local	Xuecheng	Sumatran	1.77229	0.031409	56.426	219408
Near East	Xuecheng	Sumatran	1.78445	0.031412	56.807	219437
Cishan	Min	Sumatran	2.1213	0.044054	48.153	93163
SS14	Min	Sumatran	2.04248	0.037272	54.799	778918
Late North	Min	Sumatran	2.12587	0.039152	54.298	927534
Miaodigou	Min	Sumatran	2.02659	0.037134	54.575	887086
Haimenkou	Min	Sumatran	1.90908	0.035893	53.188	318522
Jiangquhai	Min	Sumatran	2.18681	0.040271	54.302	911450
Jinhua	Min	Sumatran	2.08933	0.038612	54.111	915182
Meishan	Min	Sumatran	2.16299	0.040111	53.925	913551
Erhualian	Min	Sumatran	2.05522	0.038599	53.246	755014
Tongcheng	Min	Sumatran	2.09182	0.038398	54.477	934873
Wannan	Min	Sumatran	2.20215	0.040022	55.024	925546
Xuecheng	Min	Sumatran	1.88598	0.032842	57.427	311455
Nanyang	Min	Sumatran	2.41593	0.044588	54.184	860583
Hetao	Min	Sumatran	2.24626	0.041263	54.438	934002
Bamei	Min	Sumatran	2.17686	0.040663	53.534	942410
Laiwu	Min	Sumatran	2.27541	0.041525	54.796	913945
Sichuan Tibetan	Min	Sumatran	2.00064	0.036983	54.097	966124
Yunnan Tibetan	Min	Sumatran	2.0444	0.037553	54.44	972438
Gansu Tibetan	Min	Sumatran	2.07914	0.038354	54.209	957039
Tibet Tibetan	Min	Sumatran	2.07713	0.038391	54.105	980223
Ganzi	Min	Sumatran	2.03761	0.040667	50.105	713815
Aba	Min	Sumatran	2.1093	0.040784	51.719	706800
Gannan	Min	Sumatran	2.13286	0.041308	51.633	725946
Linzhi	Min	Sumatran	2.13606	0.041663	51.27	664636
Diqing	Min	Sumatran	2.11669	0.04053	52.225	738662
Jicha	Min	Sumatran	1.84932	0.035185	52.56	194810
Bama	Min	Sumatran	1.98632	0.036443	54.505	960240
Luchuan	Min	Sumatran	1.95621	0.036404	53.737	953662
Wuzhishan	Min	Sumatran	2.00633	0.036985	54.248	988673
Ancient Xinjiang	Min	Sumatran	2.46397	0.044672	55.156	857261
West commercial	Min	Sumatran	2.63798	0.048382	54.525	899511
Rongchang	Min	Sumatran	2.02437	0.037684	53.719	922941
West wild	Min	Sumatran	2.67893	0.048091	55.705	861458
West local	Min	Sumatran	2.73231	0.049357	55.358	852022
Near East	Min	Sumatran	2.58768	0.046471	55.684	854199
Cishan	Nanyang	Sumatran	2.13804	0.045979	46.5	88427
SS14	Nanyang	Sumatran	2.0858	0.039203	53.204	743634
Late North	Nanyang	Sumatran	2.19485	0.041634	52.717	850759
Miaodigou	Nanyang	Sumatran	2.08971	0.039297	53.178	834224
Haimenkou	Nanyang	Sumatran	1.97658	0.037886	52.172	300976
Jiangquhai	Nanyang	Sumatran	2.25352	0.042514	53.007	844580
Jinhua	Nanyang	Sumatran	2.17781	0.04116	52.911	845528
Meishan	Nanyang	Sumatran	2.24633	0.042631	52.693	844744
Erhualian	Nanyang	Sumatran	2.18691	0.041868	52.234	687509
Tongcheng	Nanyang	Sumatran	2.18025	0.041393	52.672	851601
Wannan	Nanyang	Sumatran	2.27561	0.042511	53.53	848602
Xuecheng	Nanyang	Sumatran	1.92724	0.034873	55.265	294578
Min	Nanyang	Sumatran	2.41593	0.044588	54.184	860583
Hetao	Nanyang	Sumatran	2.28178	0.04277	53.349	856219
Bamei	Nanyang	Sumatran	2.2272	0.042264	52.697	858140
Laiwu	Nanyang	Sumatran	2.28896	0.042619	53.707	849508
Sichuan Tibetan	Nanyang	Sumatran	2.0927	0.039751	52.645	863757
Yunnan Tibetan	Nanyang	Sumatran	2.11649	0.039961	52.963	867896
Gansu Tibetan	Nanyang	Sumatran	2.15343	0.040894	52.658	861708
Tibet Tibetan	Nanyang	Sumatran	2.1397	0.040524	52.801	871058
Ganzi	Nanyang	Sumatran	2.12084	0.042374	50.051	669903
Aba	Nanyang	Sumatran	2.18659	0.042732	51.17	662552
Gannan	Nanyang	Sumatran	2.21416	0.043495	50.906	681952
Linzhi	Nanyang	Sumatran	2.19636	0.043711	50.248	625591
Diqing	Nanyang	Sumatran	2.17861	0.042409	51.371	691741
Jicha	Nanyang	Sumatran	1.88067	0.036265	51.859	185489
Bama	Nanyang	Sumatran	2.07025	0.039166	52.858	856509
Luchuan	Nanyang	Sumatran	2.05256	0.039108	52.485	858708
Wuzhishan	Nanyang	Sumatran	2.0861	0.039396	52.952	873786
Ancient Xinjiang	Nanyang	Sumatran	2.38007	0.04433	53.69	823552
West commercial	Nanyang	Sumatran	2.53974	0.047763	53.173	851022
Rongchang	Nanyang	Sumatran	2.12397	0.040693	52.195	846704
West wild	Nanyang	Sumatran	2.53452	0.046814	54.14	833192
West local	Nanyang	Sumatran	2.5694	0.048083	53.437	826475
Near East	Nanyang	Sumatran	2.46549	0.045548	54.13	825479
Cishan	Hetao	Sumatran	2.16503	0.044649	48.49	90000
SS14	Hetao	Sumatran	2.12663	0.03859	55.108	751169
Late North	Hetao	Sumatran	2.31361	0.042343	54.64	891591
Miaodigou	Hetao	Sumatran	2.16046	0.039138	55.201	853918
Haimenkou	Hetao	Sumatran	1.96891	0.037136	53.019	308706
Jiangquhai	Hetao	Sumatran	2.33114	0.042908	54.329	880881
Jinhua	Hetao	Sumatran	2.28585	0.04181	54.673	880660
Meishan	Hetao	Sumatran	2.3842	0.043949	54.249	876571
Erhualian	Hetao	Sumatran	2.33175	0.043452	53.662	728405
Tongcheng	Hetao	Sumatran	2.22731	0.041174	54.095	903646
Wannan	Hetao	Sumatran	2.3201	0.042493	54.599	895883
Xuecheng	Hetao	Sumatran	1.94883	0.034044	57.244	301380
Min	Hetao	Sumatran	2.24626	0.041263	54.438	934002
Nanyang	Hetao	Sumatran	2.28178	0.04277	53.349	856219
Bamei	Hetao	Sumatran	2.29517	0.042605	53.87	919881
Laiwu	Hetao	Sumatran	2.32014	0.042747	54.276	898900
Sichuan Tibetan	Hetao	Sumatran	2.15867	0.039843	54.18	932489
Yunnan Tibetan	Hetao	Sumatran	2.1466	0.039521	54.315	949544
Gansu Tibetan	Hetao	Sumatran	2.23258	0.041247	54.128	928125
Tibet Tibetan	Hetao	Sumatran	2.14158	0.039466	54.264	963501
Ganzi	Hetao	Sumatran	2.18881	0.043185	50.684	686040
Aba	Hetao	Sumatran	2.24716	0.042624	52.721	679781
Gannan	Hetao	Sumatran	2.30818	0.044248	52.165	697704
Linzhi	Hetao	Sumatran	2.21992	0.042989	51.639	641947
Diqing	Hetao	Sumatran	2.18196	0.041677	52.355	714060
Jicha	Hetao	Sumatran	1.85364	0.035095	52.818	188831
Bama	Hetao	Sumatran	2.07338	0.038412	53.977	937721
Luchuan	Hetao	Sumatran	2.0681	0.038378	53.887	926332
Wuzhishan	Hetao	Sumatran	2.07512	0.03814	54.408	972379
Ancient Xinjiang	Hetao	Sumatran	2.11148	0.039005	54.134	850642
West commercial	Hetao	Sumatran	2.16738	0.040758	53.176	920520
Rongchang	Hetao	Sumatran	2.19769	0.040939	53.682	888421
West wild	Hetao	Sumatran	2.14386	0.040518	52.912	870326
West local	Hetao	Sumatran	2.14958	0.041025	52.397	854267
Near East	Hetao	Sumatran	2.12396	0.039815	53.346	852646
Cishan	Bamei	Sumatran	2.15637	0.044692	48.25	90163
SS14	Bamei	Sumatran	2.12282	0.038654	54.918	749124
Late North	Bamei	Sumatran	2.30602	0.042411	54.373	892093
Miaodigou	Bamei	Sumatran	2.16912	0.039632	54.731	851584
Haimenkou	Bamei	Sumatran	1.98533	0.037288	53.244	307356
Jiangquhai	Bamei	Sumatran	2.29087	0.042684	53.671	885128
Jinhua	Bamei	Sumatran	2.2738	0.042074	54.042	882454
Meishan	Bamei	Sumatran	2.28388	0.042267	54.035	889935
Erhualian	Bamei	Sumatran	2.31298	0.043353	53.352	724599
Tongcheng	Bamei	Sumatran	2.23626	0.041524	53.854	902147
Wannan	Bamei	Sumatran	2.28354	0.042323	53.955	901587
Xuecheng	Bamei	Sumatran	1.94353	0.034057	57.066	301153
Min	Bamei	Sumatran	2.17686	0.040663	53.534	942410
Nanyang	Bamei	Sumatran	2.2272	0.042264	52.697	858140
Hetao	Bamei	Sumatran	2.29517	0.042605	53.87	919881
Laiwu	Bamei	Sumatran	2.28669	0.042565	53.722	904968
Sichuan Tibetan	Bamei	Sumatran	2.21325	0.040665	54.427	924399
Yunnan Tibetan	Bamei	Sumatran	2.18837	0.040369	54.209	943748
Gansu Tibetan	Bamei	Sumatran	2.3281	0.042965	54.186	914693
Tibet Tibetan	Bamei	Sumatran	2.17096	0.040127	54.103	960973
Ganzi	Bamei	Sumatran	2.23364	0.043634	51.19	682784
Aba	Bamei	Sumatran	2.29688	0.044059	52.132	676287
Gannan	Bamei	Sumatran	2.39942	0.046014	52.146	691091
Linzhi	Bamei	Sumatran	2.23543	0.043595	51.278	640648
Diqing	Bamei	Sumatran	2.21956	0.043284	51.279	710656
Jicha	Bamei	Sumatran	1.84432	0.035121	52.513	188672
Bama	Bamei	Sumatran	2.0808	0.038676	53.801	934577
Luchuan	Bamei	Sumatran	2.0785	0.038696	53.713	923253
Wuzhishan	Bamei	Sumatran	2.08036	0.038542	53.976	969496
Ancient Xinjiang	Bamei	Sumatran	2.0491	0.037814	54.189	853886
West commercial	Bamei	Sumatran	2.08335	0.039378	52.907	925768
Rongchang	Bamei	Sumatran	2.24568	0.041579	54.009	881974
West wild	Bamei	Sumatran	2.03613	0.038561	52.803	877783
West local	Bamei	Sumatran	2.0439	0.039034	52.362	860763
Near East	Bamei	Sumatran	2.02396	0.037941	53.345	857996
Cishan	Laiwu	Sumatran	2.17019	0.044811	48.43	85130
SS14	Laiwu	Sumatran	2.13994	0.039019	54.843	709736
Late North	Laiwu	Sumatran	2.34555	0.043559	53.847	867747
Miaodigou	Laiwu	Sumatran	2.17542	0.039977	54.417	816796
Haimenkou	Laiwu	Sumatran	1.97241	0.037342	52.821	292491
Jiangquhai	Laiwu	Sumatran	2.37279	0.044301	53.56	850713
Jinhua	Laiwu	Sumatran	2.31113	0.043038	53.7	851929
Meishan	Laiwu	Sumatran	2.34408	0.043253	54.195	855482
Erhualian	Laiwu	Sumatran	2.35186	0.044529	52.817	723633
Tongcheng	Laiwu	Sumatran	2.24973	0.041985	53.584	880673
Wannan	Laiwu	Sumatran	2.34541	0.04354	53.868	872770
Xuecheng	Laiwu	Sumatran	1.96895	0.034544	56.999	285436
Min	Laiwu	Sumatran	2.27541	0.041525	54.796	913945
Nanyang	Laiwu	Sumatran	2.28896	0.042619	53.707	849508
Hetao	Laiwu	Sumatran	2.32014	0.042747	54.276	898900
Bamei	Laiwu	Sumatran	2.28669	0.042565	53.722	904968
Sichuan Tibetan	Laiwu	Sumatran	2.16326	0.040369	53.587	917651
Yunnan Tibetan	Laiwu	Sumatran	2.14709	0.03992	53.785	937839
Gansu Tibetan	Laiwu	Sumatran	2.23652	0.042054	53.182	912510
Tibet Tibetan	Laiwu	Sumatran	2.14908	0.039786	54.015	952633
Ganzi	Laiwu	Sumatran	2.18641	0.043368	50.415	659919
Aba	Laiwu	Sumatran	2.23685	0.043105	51.893	655061
Gannan	Laiwu	Sumatran	2.29746	0.044908	51.159	672224
Linzhi	Laiwu	Sumatran	2.22442	0.043617	50.999	616224
Diqing	Laiwu	Sumatran	2.17217	0.042131	51.557	689626
Jicha	Laiwu	Sumatran	1.85758	0.035376	52.51	178255
Bama	Laiwu	Sumatran	2.08432	0.03898	53.472	922033
Luchuan	Laiwu	Sumatran	2.07883	0.039142	53.11	906313
Wuzhishan	Laiwu	Sumatran	2.09294	0.038897	53.807	960694
Ancient Xinjiang	Laiwu	Sumatran	2.12303	0.038351	55.358	809144
West commercial	Laiwu	Sumatran	2.16692	0.039554	54.784	890827
Rongchang	Laiwu	Sumatran	2.19232	0.041426	52.921	863135
West wild	Laiwu	Sumatran	2.14537	0.039317	54.566	830043
West local	Laiwu	Sumatran	2.14989	0.039679	54.183	810469
Near East	Laiwu	Sumatran	2.12472	0.03863	55.001	808962
Cishan	Sichuan Tibetan	Sumatran	2.12702	0.04356	48.83	91047
SS14	Sichuan Tibetan	Sumatran	2.10559	0.038133	55.217	752185
Late North	Sichuan Tibetan	Sumatran	2.22993	0.040765	54.702	886987
Miaodigou	Sichuan Tibetan	Sumatran	2.16113	0.039344	54.93	848848
Haimenkou	Sichuan Tibetan	Sumatran	2.03532	0.037953	53.628	307656
Jiangquhai	Sichuan Tibetan	Sumatran	2.20071	0.040812	53.924	889116
Jinhua	Sichuan Tibetan	Sumatran	2.22081	0.040626	54.664	876440
Meishan	Sichuan Tibetan	Sumatran	2.20039	0.040245	54.676	890048
Erhualian	Sichuan Tibetan	Sumatran	2.26705	0.04183	54.196	706534
Tongcheng	Sichuan Tibetan	Sumatran	2.21823	0.040898	54.238	893560
Wannan	Sichuan Tibetan	Sumatran	2.22072	0.040843	54.373	902260
Xuecheng	Sichuan Tibetan	Sumatran	1.9248	0.0336	57.285	303799
Min	Sichuan Tibetan	Sumatran	2.00064	0.036983	54.097	966124
Nanyang	Sichuan Tibetan	Sumatran	2.0927	0.039751	52.645	863757
Hetao	Sichuan Tibetan	Sumatran	2.15867	0.039843	54.18	932489
Bamei	Sichuan Tibetan	Sumatran	2.21325	0.040665	54.427	924399
Laiwu	Sichuan Tibetan	Sumatran	2.16326	0.040369	53.587	917651
Yunnan Tibetan	Sichuan Tibetan	Sumatran	2.24259	0.041187	54.448	928642
Gansu Tibetan	Sichuan Tibetan	Sumatran	2.25701	0.041545	54.327	915459
Tibet Tibetan	Sichuan Tibetan	Sumatran	2.19989	0.040314	54.569	951773
Ganzi	Sichuan Tibetan	Sumatran	2.33991	0.045095	51.889	669179
Aba	Sichuan Tibetan	Sumatran	2.30019	0.043785	52.533	669807
Gannan	Sichuan Tibetan	Sumatran	2.29975	0.044373	51.827	690887
Linzhi	Sichuan Tibetan	Sumatran	2.27242	0.044223	51.386	633965
Diqing	Sichuan Tibetan	Sumatran	2.24776	0.043487	51.689	703241
Jicha	Sichuan Tibetan	Sumatran	1.83947	0.0352	52.257	190550
Bama	Sichuan Tibetan	Sumatran	2.09734	0.038941	53.859	921450
Luchuan	Sichuan Tibetan	Sumatran	2.10004	0.038653	54.331	907960
Wuzhishan	Sichuan Tibetan	Sumatran	2.08142	0.038267	54.392	959940
Ancient Xinjiang	Sichuan Tibetan	Sumatran	1.86548	0.034039	54.804	877980
West commercial	Sichuan Tibetan	Sumatran	1.84202	0.033811	54.48	957036
Rongchang	Sichuan Tibetan	Sumatran	2.29409	0.042025	54.589	866324
West wild	Sichuan Tibetan	Sumatran	1.76843	0.03249	54.43	914643
West local	Sichuan Tibetan	Sumatran	1.76354	0.032474	54.305	896953
Near East	Sichuan Tibetan	Sumatran	1.78768	0.032743	54.597	887777
Cishan	Yunnan Tibetan	Sumatran	2.10383	0.043243	48.651	95254
SS14	Yunnan Tibetan	Sumatran	2.08274	0.037756	55.163	790274
Late North	Yunnan Tibetan	Sumatran	2.19064	0.040298	54.361	919776
Miaodigou	Yunnan Tibetan	Sumatran	2.12723	0.039009	54.532	888160
Haimenkou	Yunnan Tibetan	Sumatran	2.04202	0.038213	53.437	321589
Jiangquhai	Yunnan Tibetan	Sumatran	2.17261	0.040432	53.735	918859
Jinhua	Yunnan Tibetan	Sumatran	2.1846	0.040253	54.271	911029
Meishan	Yunnan Tibetan	Sumatran	2.16824	0.039878	54.373	919605
Erhualian	Yunnan Tibetan	Sumatran	2.21506	0.041097	53.899	722926
Tongcheng	Yunnan Tibetan	Sumatran	2.18515	0.04035	54.156	924257
Wannan	Yunnan Tibetan	Sumatran	2.19687	0.040351	54.444	929272
Xuecheng	Yunnan Tibetan	Sumatran	1.90409	0.033298	57.183	317646
Min	Yunnan Tibetan	Sumatran	2.0444	0.037553	54.44	972438
Nanyang	Yunnan Tibetan	Sumatran	2.11649	0.039961	52.963	867896
Hetao	Yunnan Tibetan	Sumatran	2.1466	0.039521	54.315	949544
Bamei	Yunnan Tibetan	Sumatran	2.18837	0.040369	54.209	943748
Laiwu	Yunnan Tibetan	Sumatran	2.14709	0.03992	53.785	937839
Sichuan Tibetan	Yunnan Tibetan	Sumatran	2.24259	0.041187	54.448	928642
Gansu Tibetan	Yunnan Tibetan	Sumatran	2.21151	0.04108	53.834	940858
Tibet Tibetan	Yunnan Tibetan	Sumatran	2.17142	0.040047	54.222	965225
Ganzi	Yunnan Tibetan	Sumatran	2.28062	0.044348	51.426	702947
Aba	Yunnan Tibetan	Sumatran	2.25485	0.043007	52.43	700230
Gannan	Yunnan Tibetan	Sumatran	2.25824	0.043791	51.569	722334
Linzhi	Yunnan Tibetan	Sumatran	2.24075	0.043657	51.326	662342
Diqing	Yunnan Tibetan	Sumatran	2.2949	0.044287	51.819	726879
Jicha	Yunnan Tibetan	Sumatran	1.83717	0.035388	51.915	199390
Bama	Yunnan Tibetan	Sumatran	2.0927	0.038744	54.013	941252
Luchuan	Yunnan Tibetan	Sumatran	2.09155	0.038761	53.96	934705
Wuzhishan	Yunnan Tibetan	Sumatran	2.07913	0.038355	54.207	973548
Ancient Xinjiang	Yunnan Tibetan	Sumatran	1.92288	0.034899	55.099	902081
West commercial	Yunnan Tibetan	Sumatran	1.93007	0.035222	54.798	963556
Rongchang	Yunnan Tibetan	Sumatran	2.24294	0.041485	54.066	903212
West wild	Yunnan Tibetan	Sumatran	1.86451	0.033959	54.905	929442
West local	Yunnan Tibetan	Sumatran	1.86594	0.034056	54.79	915838
Near East	Yunnan Tibetan	Sumatran	1.87076	0.033951	55.102	909657
Cishan	Gansu Tibetan	Sumatran	2.14552	0.044132	48.616	91100
SS14	Gansu Tibetan	Sumatran	2.12371	0.038526	55.125	755564
Late North	Gansu Tibetan	Sumatran	2.28756	0.042227	54.173	889883
Miaodigou	Gansu Tibetan	Sumatran	2.17506	0.039843	54.591	854213
Haimenkou	Gansu Tibetan	Sumatran	2.00712	0.037457	53.585	309732
Jiangquhai	Gansu Tibetan	Sumatran	2.25363	0.041965	53.703	888893
Jinhua	Gansu Tibetan	Sumatran	2.25813	0.041655	54.21	881522
Meishan	Gansu Tibetan	Sumatran	2.24679	0.04155	54.074	891557
Erhualian	Gansu Tibetan	Sumatran	2.30601	0.04301	53.615	714251
Tongcheng	Gansu Tibetan	Sumatran	2.23842	0.041641	53.755	899831
Wannan	Gansu Tibetan	Sumatran	2.26774	0.041949	54.059	902541
Xuecheng	Gansu Tibetan	Sumatran	1.93452	0.033818	57.204	304646
Min	Gansu Tibetan	Sumatran	2.07914	0.038354	54.209	957039
Nanyang	Gansu Tibetan	Sumatran	2.15343	0.040894	52.658	861708
Hetao	Gansu Tibetan	Sumatran	2.23258	0.041247	54.128	928125
Bamei	Gansu Tibetan	Sumatran	2.3281	0.042965	54.186	914693
Laiwu	Gansu Tibetan	Sumatran	2.23652	0.042054	53.182	912510
Sichuan Tibetan	Gansu Tibetan	Sumatran	2.25701	0.041545	54.327	915459
Yunnan Tibetan	Gansu Tibetan	Sumatran	2.21151	0.04108	53.834	940858
Tibet Tibetan	Gansu Tibetan	Sumatran	2.18386	0.040302	54.188	960843
Ganzi	Gansu Tibetan	Sumatran	2.27785	0.044738	50.916	680732
Aba	Gansu Tibetan	Sumatran	2.35086	0.044931	52.322	672901
Gannan	Gansu Tibetan	Sumatran	2.45541	0.047916	51.244	687888
Linzhi	Gansu Tibetan	Sumatran	2.2637	0.044652	50.697	640320
Diqing	Gansu Tibetan	Sumatran	2.22506	0.04318	51.53	712014
Jicha	Gansu Tibetan	Sumatran	1.82974	0.035012	52.26	190976
Bama	Gansu Tibetan	Sumatran	2.08518	0.038813	53.723	929570
Luchuan	Gansu Tibetan	Sumatran	2.08552	0.038624	53.995	918969
Wuzhishan	Gansu Tibetan	Sumatran	2.07773	0.038519	53.94	966630
Ancient Xinjiang	Gansu Tibetan	Sumatran	1.94179	0.035068	55.372	871099
West commercial	Gansu Tibetan	Sumatran	1.93064	0.03524	54.786	947804
Rongchang	Gansu Tibetan	Sumatran	2.26123	0.041796	54.101	880186
West wild	Gansu Tibetan	Sumatran	1.87186	0.034113	54.873	901634
West local	Gansu Tibetan	Sumatran	1.8723	0.034252	54.663	884920
Near East	Gansu Tibetan	Sumatran	1.87866	0.034043	55.185	878351
Cishan	Tibet Tibetan	Sumatran	2.11628	0.043445	48.711	98055
SS14	Tibet Tibetan	Sumatran	2.07602	0.037798	54.924	814335
Late North	Tibet Tibetan	Sumatran	2.16866	0.039917	54.33	941279
Miaodigou	Tibet Tibetan	Sumatran	2.11184	0.038649	54.641	913460
Haimenkou	Tibet Tibetan	Sumatran	2.01964	0.03784	53.373	331495
Jiangquhai	Tibet Tibetan	Sumatran	2.1558	0.040081	53.785	939446
Jinhua	Tibet Tibetan	Sumatran	2.15767	0.039627	54.449	934041
Meishan	Tibet Tibetan	Sumatran	2.1492	0.039416	54.526	941348
Erhualian	Tibet Tibetan	Sumatran	2.18502	0.040406	54.076	732379
Tongcheng	Tibet Tibetan	Sumatran	2.15107	0.039661	54.237	944633
Wannan	Tibet Tibetan	Sumatran	2.16852	0.039852	54.414	946852
Xuecheng	Tibet Tibetan	Sumatran	1.89898	0.033316	57	326798
Min	Tibet Tibetan	Sumatran	2.07713	0.038391	54.105	980223
Nanyang	Tibet Tibetan	Sumatran	2.1397	0.040524	52.801	871058
Hetao	Tibet Tibetan	Sumatran	2.14158	0.039466	54.264	963501
Bamei	Tibet Tibetan	Sumatran	2.17096	0.040127	54.103	960973
Laiwu	Tibet Tibetan	Sumatran	2.14908	0.039786	54.015	952633
Sichuan Tibetan	Tibet Tibetan	Sumatran	2.19989	0.040314	54.569	951773
Yunnan Tibetan	Tibet Tibetan	Sumatran	2.17142	0.040047	54.222	965225
Gansu Tibetan	Tibet Tibetan	Sumatran	2.18386	0.040302	54.188	960843
Ganzi	Tibet Tibetan	Sumatran	2.25038	0.04376	51.425	715440
Aba	Tibet Tibetan	Sumatran	2.2225	0.042189	52.679	712448
Gannan	Tibet Tibetan	Sumatran	2.24347	0.043134	52.012	733428
Linzhi	Tibet Tibetan	Sumatran	2.32881	0.044607	52.207	667754
Diqing	Tibet Tibetan	Sumatran	2.19345	0.042432	51.693	744203
Jicha	Tibet Tibetan	Sumatran	1.8451	0.035147	52.497	205287
Bama	Tibet Tibetan	Sumatran	2.06693	0.038313	53.948	958661
Luchuan	Tibet Tibetan	Sumatran	2.06505	0.038235	54.009	955429
Wuzhishan	Tibet Tibetan	Sumatran	2.06004	0.037901	54.353	985720
Ancient Xinjiang	Tibet Tibetan	Sumatran	1.98466	0.036686	54.098	918243
West commercial	Tibet Tibetan	Sumatran	2.0058	0.037311	53.759	974626
Rongchang	Tibet Tibetan	Sumatran	2.19295	0.040343	54.357	928392
West wild	Tibet Tibetan	Sumatran	1.952	0.036428	53.585	941180
West local	Tibet Tibetan	Sumatran	1.95678	0.03668	53.348	929613
Near East	Tibet Tibetan	Sumatran	1.94837	0.036128	53.929	925012
Cishan	Ganzi	Sumatran	2.16043	0.048606	44.448	55566
SS14	Ganzi	Sumatran	2.14869	0.041226	52.12	455885
Late North	Ganzi	Sumatran	2.24696	0.043669	51.455	639166
Miaodigou	Ganzi	Sumatran	2.1914	0.042505	51.556	555733
Haimenkou	Ganzi	Sumatran	2.12298	0.041688	50.925	188226
Jiangquhai	Ganzi	Sumatran	2.22278	0.043846	50.695	625515
Jinhua	Ganzi	Sumatran	2.23192	0.043729	51.04	610015
Meishan	Ganzi	Sumatran	2.21811	0.043132	51.427	625786
Erhualian	Ganzi	Sumatran	2.29797	0.044897	51.183	552898
Tongcheng	Ganzi	Sumatran	2.22617	0.043654	50.996	644127
Wannan	Ganzi	Sumatran	2.22458	0.043747	50.851	649420
Xuecheng	Ganzi	Sumatran	1.96975	0.036759	53.586	185447
Min	Ganzi	Sumatran	2.03761	0.040667	50.105	713815
Nanyang	Ganzi	Sumatran	2.12084	0.042374	50.051	669903
Hetao	Ganzi	Sumatran	2.18881	0.043185	50.684	686040
Bamei	Ganzi	Sumatran	2.23364	0.043634	51.19	682784
Laiwu	Ganzi	Sumatran	2.18641	0.043368	50.415	659919
Sichuan Tibetan	Ganzi	Sumatran	2.33991	0.045095	51.889	669179
Yunnan Tibetan	Ganzi	Sumatran	2.28062	0.044348	51.426	702947
Gansu Tibetan	Ganzi	Sumatran	2.27785	0.044738	50.916	680732
Tibet Tibetan	Ganzi	Sumatran	2.25038	0.04376	51.425	715440
Aba	Ganzi	Sumatran	2.3253	0.045171	51.477	536918
Gannan	Ganzi	Sumatran	2.31277	0.045514	50.815	551642
Linzhi	Ganzi	Sumatran	2.35444	0.047133	49.954	499512
Diqing	Ganzi	Sumatran	2.28106	0.045415	50.227	565153
Jicha	Ganzi	Sumatran	1.8718	0.038307	48.863	115573
Bama	Ganzi	Sumatran	2.13986	0.041862	51.117	672652
Luchuan	Ganzi	Sumatran	2.14608	0.041583	51.609	646063
Wuzhishan	Ganzi	Sumatran	2.13118	0.041415	51.459	715930
Ancient Xinjiang	Ganzi	Sumatran	1.90423	0.0375	50.78	569263
West commercial	Ganzi	Sumatran	1.88111	0.037641	49.974	672312
Rongchang	Ganzi	Sumatran	2.28069	0.044314	51.467	607829
West wild	Ganzi	Sumatran	1.80259	0.036695	49.123	602005
West local	Ganzi	Sumatran	1.79832	0.03672	48.974	574413
Near East	Ganzi	Sumatran	1.82444	0.036773	49.614	569355
Cishan	Aba	Sumatran	2.18493	0.047469	46.029	56692
SS14	Aba	Sumatran	2.15094	0.040549	53.045	465113
Late North	Aba	Sumatran	2.29672	0.043708	52.547	635745
Miaodigou	Aba	Sumatran	2.20522	0.041679	52.91	561030
Haimenkou	Aba	Sumatran	2.0532	0.039952	51.392	194421
Jiangquhai	Aba	Sumatran	2.26391	0.043354	52.219	623775
Jinhua	Aba	Sumatran	2.26799	0.043059	52.672	610337
Meishan	Aba	Sumatran	2.26357	0.043077	52.547	623838
Erhualian	Aba	Sumatran	2.32038	0.044081	52.64	549983
Tongcheng	Aba	Sumatran	2.26274	0.043377	52.165	641275
Wannan	Aba	Sumatran	2.27562	0.043257	52.607	645157
Xuecheng	Aba	Sumatran	1.97257	0.036252	54.413	190169
Min	Aba	Sumatran	2.1093	0.040784	51.719	706800
Nanyang	Aba	Sumatran	2.18659	0.042732	51.17	662552
Hetao	Aba	Sumatran	2.24716	0.042624	52.721	679781
Bamei	Aba	Sumatran	2.29688	0.044059	52.132	676287
Laiwu	Aba	Sumatran	2.23685	0.043105	51.893	655061
Sichuan Tibetan	Aba	Sumatran	2.30019	0.043785	52.533	669807
Yunnan Tibetan	Aba	Sumatran	2.25485	0.043007	52.43	700230
Gansu Tibetan	Aba	Sumatran	2.35086	0.044931	52.322	672901
Tibet Tibetan	Aba	Sumatran	2.2225	0.042189	52.679	712448
Ganzi	Aba	Sumatran	2.3253	0.045171	51.477	536918
Gannan	Aba	Sumatran	2.37674	0.046138	51.514	554157
Linzhi	Aba	Sumatran	2.34866	0.045301	51.845	507268
Diqing	Aba	Sumatran	2.26326	0.044046	51.384	572406
Jicha	Aba	Sumatran	1.88366	0.03777	49.872	118392
Bama	Aba	Sumatran	2.13447	0.040972	52.096	670639
Luchuan	Aba	Sumatran	2.12933	0.040805	52.183	647401
Wuzhishan	Aba	Sumatran	2.11951	0.040315	52.574	713121
Ancient Xinjiang	Aba	Sumatran	1.97756	0.038378	51.528	572608
West commercial	Aba	Sumatran	1.96821	0.038875	50.629	669580
Rongchang	Aba	Sumatran	2.32115	0.044756	51.862	607201
West wild	Aba	Sumatran	1.91175	0.038373	49.82	602435
West local	Aba	Sumatran	1.91404	0.038738	49.41	576583
Near East	Aba	Sumatran	1.9179	0.037974	50.506	572452
Cishan	Gannan	Sumatran	2.18259	0.047435	46.013	57811
SS14	Gannan	Sumatran	2.1753	0.040886	53.203	476432
Late North	Gannan	Sumatran	2.36589	0.045296	52.231	651297
Miaodigou	Gannan	Sumatran	2.23589	0.042268	52.899	575562
Haimenkou	Gannan	Sumatran	2.05602	0.040356	50.947	198478
Jiangquhai	Gannan	Sumatran	2.32663	0.045406	51.241	638625
Jinhua	Gannan	Sumatran	2.33139	0.045178	51.605	625345
Meishan	Gannan	Sumatran	2.32235	0.045033	51.57	639773
Erhualian	Gannan	Sumatran	2.39036	0.046574	51.324	566186
Tongcheng	Gannan	Sumatran	2.29726	0.044875	51.193	659295
Wannan	Gannan	Sumatran	2.32495	0.045254	51.375	662012
Xuecheng	Gannan	Sumatran	2.00562	0.036547	54.878	194037
Min	Gannan	Sumatran	2.13286	0.041308	51.633	725946
Nanyang	Gannan	Sumatran	2.21416	0.043495	50.906	681952
Hetao	Gannan	Sumatran	2.30818	0.044248	52.165	697704
Bamei	Gannan	Sumatran	2.39942	0.046014	52.146	691091
Laiwu	Gannan	Sumatran	2.29746	0.044908	51.159	672224
Sichuan Tibetan	Gannan	Sumatran	2.29975	0.044373	51.827	690887
Yunnan Tibetan	Gannan	Sumatran	2.25824	0.043791	51.569	722334
Gansu Tibetan	Gannan	Sumatran	2.45541	0.047916	51.244	687888
Tibet Tibetan	Gannan	Sumatran	2.24347	0.043134	52.012	733428
Ganzi	Gannan	Sumatran	2.31277	0.045514	50.815	551642
Aba	Gannan	Sumatran	2.37674	0.046138	51.514	554157
Linzhi	Gannan	Sumatran	2.33604	0.04606	50.718	520288
Diqing	Gannan	Sumatran	2.23208	0.043848	50.904	591075
Jicha	Gannan	Sumatran	1.87647	0.0375	50.039	120940
Bama	Gannan	Sumatran	2.14938	0.041811	51.407	690637
Luchuan	Gannan	Sumatran	2.15183	0.041614	51.709	666127
Wuzhishan	Gannan	Sumatran	2.14589	0.041291	51.969	733428
Ancient Xinjiang	Gannan	Sumatran	1.97632	0.037905	52.139	588866
West commercial	Gannan	Sumatran	1.98208	0.03928	50.46	688364
Rongchang	Gannan	Sumatran	2.32746	0.044913	51.821	626744
West wild	Gannan	Sumatran	1.90575	0.038418	49.606	620387
West local	Gannan	Sumatran	1.90638	0.038958	48.934	593597
Near East	Gannan	Sumatran	1.91358	0.03785	50.557	588911
Cishan	Linzhi	Sumatran	2.16418	0.048119	44.976	52604
SS14	Linzhi	Sumatran	2.14076	0.040902	52.338	429741
Late North	Linzhi	Sumatran	2.24446	0.043577	51.506	602425
Miaodigou	Linzhi	Sumatran	2.185	0.042413	51.518	524211
Haimenkou	Linzhi	Sumatran	2.0923	0.041323	50.633	178919
Jiangquhai	Linzhi	Sumatran	2.2269	0.043895	50.732	587750
Jinhua	Linzhi	Sumatran	2.22058	0.043295	51.289	575337
Meishan	Linzhi	Sumatran	2.21396	0.043002	51.485	588903
Erhualian	Linzhi	Sumatran	2.24929	0.043855	51.29	521645
Tongcheng	Linzhi	Sumatran	2.22865	0.043624	51.088	605828
Wannan	Linzhi	Sumatran	2.23753	0.043533	51.399	609731
Xuecheng	Linzhi	Sumatran	1.98773	0.036973	53.761	176650
Min	Linzhi	Sumatran	2.13606	0.041663	51.27	664636
Nanyang	Linzhi	Sumatran	2.19636	0.043711	50.248	625591
Hetao	Linzhi	Sumatran	2.21992	0.042989	51.639	641947
Bamei	Linzhi	Sumatran	2.23543	0.043595	51.278	640648
Laiwu	Linzhi	Sumatran	2.22442	0.043617	50.999	616224
Sichuan Tibetan	Linzhi	Sumatran	2.27242	0.044223	51.386	633965
Yunnan Tibetan	Linzhi	Sumatran	2.24075	0.043657	51.326	662342
Gansu Tibetan	Linzhi	Sumatran	2.2637	0.044652	50.697	640320
Tibet Tibetan	Linzhi	Sumatran	2.32881	0.044607	52.207	667754
Ganzi	Linzhi	Sumatran	2.35444	0.047133	49.954	499512
Aba	Linzhi	Sumatran	2.34866	0.045301	51.845	507268
Gannan	Linzhi	Sumatran	2.33604	0.04606	50.718	520288
Diqing	Linzhi	Sumatran	2.27531	0.044951	50.617	534323
Jicha	Linzhi	Sumatran	1.90449	0.038745	49.155	110011
Bama	Linzhi	Sumatran	2.14143	0.041923	51.08	632328
Luchuan	Linzhi	Sumatran	2.1395	0.041772	51.219	608958
Wuzhishan	Linzhi	Sumatran	2.12792	0.04131	51.511	673551
Ancient Xinjiang	Linzhi	Sumatran	2.03067	0.040081	50.664	528385
West commercial	Linzhi	Sumatran	2.06617	0.041469	49.824	621106
Rongchang	Linzhi	Sumatran	2.26136	0.044371	50.965	573648
West wild	Linzhi	Sumatran	2.00301	0.041032	48.816	554702
West local	Linzhi	Sumatran	2.00332	0.041494	48.279	528989
Near East	Linzhi	Sumatran	1.99819	0.040166	49.748	526282
Cishan	Diqing	Sumatran	2.11923	0.046672	45.407	59599
SS14	Diqing	Sumatran	2.10676	0.039385	53.492	493693
Late North	Diqing	Sumatran	2.20489	0.042205	52.242	672421
Miaodigou	Diqing	Sumatran	2.15316	0.041076	52.419	593662
Haimenkou	Diqing	Sumatran	2.07028	0.04067	50.904	203162
Jiangquhai	Diqing	Sumatran	2.19611	0.042262	51.964	658306
Jinhua	Diqing	Sumatran	2.19819	0.042452	51.781	645286
Meishan	Diqing	Sumatran	2.18864	0.041983	52.131	659332
Erhualian	Diqing	Sumatran	2.24604	0.04333	51.836	577836
Tongcheng	Diqing	Sumatran	2.19464	0.042478	51.665	676661
Wannan	Diqing	Sumatran	2.2062	0.042246	52.223	680281
Xuecheng	Diqing	Sumatran	1.93973	0.035592	54.5	199846
Min	Diqing	Sumatran	2.11669	0.04053	52.225	738662
Nanyang	Diqing	Sumatran	2.17861	0.042409	51.371	691741
Hetao	Diqing	Sumatran	2.18196	0.041677	52.355	714060
Bamei	Diqing	Sumatran	2.21956	0.043284	51.279	710656
Laiwu	Diqing	Sumatran	2.17217	0.042131	51.557	689626
Sichuan Tibetan	Diqing	Sumatran	2.24776	0.043487	51.689	703241
Yunnan Tibetan	Diqing	Sumatran	2.2949	0.044287	51.819	726879
Gansu Tibetan	Diqing	Sumatran	2.22506	0.04318	51.53	712014
Tibet Tibetan	Diqing	Sumatran	2.19345	0.042432	51.693	744203
Ganzi	Diqing	Sumatran	2.28106	0.045415	50.227	565153
Aba	Diqing	Sumatran	2.26326	0.044046	51.384	572406
Gannan	Diqing	Sumatran	2.23208	0.043848	50.904	591075
Linzhi	Diqing	Sumatran	2.27531	0.044951	50.617	534323
Jicha	Diqing	Sumatran	1.86328	0.037027	50.322	124237
Bama	Diqing	Sumatran	2.13	0.040724	52.303	701072
Luchuan	Diqing	Sumatran	2.12651	0.040926	51.96	678503
Wuzhishan	Diqing	Sumatran	2.12731	0.040437	52.608	743174
Ancient Xinjiang	Diqing	Sumatran	1.9978	0.038643	51.699	601419
West commercial	Diqing	Sumatran	2.03077	0.041125	49.38	696650
Rongchang	Diqing	Sumatran	2.25913	0.044007	51.335	641394
West wild	Diqing	Sumatran	1.96313	0.040317	48.692	629918
West local	Diqing	Sumatran	1.97239	0.041073	48.022	603189
Near East	Diqing	Sumatran	1.96315	0.039252	50.014	599983
Cishan	Jicha	Sumatran	2.02026	0.057579	35.087	14829
SS14	Jicha	Sumatran	1.91047	0.036729	52.015	107733
Late North	Jicha	Sumatran	1.87989	0.035901	52.364	175907
Miaodigou	Jicha	Sumatran	1.87203	0.035873	52.185	140384
Haimenkou	Jicha	Sumatran	1.77741	0.036945	48.11	51069
Jiangquhai	Jicha	Sumatran	1.84505	0.035521	51.943	167864
Jinhua	Jicha	Sumatran	1.82774	0.0347	52.672	164230
Meishan	Jicha	Sumatran	1.83888	0.035201	52.239	169269
Erhualian	Jicha	Sumatran	1.79404	0.03437	52.198	154882
Tongcheng	Jicha	Sumatran	1.84058	0.035153	52.359	177087
Wannan	Jicha	Sumatran	1.86895	0.035344	52.879	177334
Xuecheng	Jicha	Sumatran	1.73943	0.034716	50.105	51785
Min	Jicha	Sumatran	1.84932	0.035185	52.56	194810
Nanyang	Jicha	Sumatran	1.88067	0.036265	51.859	185489
Hetao	Jicha	Sumatran	1.85364	0.035095	52.818	188831
Bamei	Jicha	Sumatran	1.84432	0.035121	52.513	188672
Laiwu	Jicha	Sumatran	1.85758	0.035376	52.51	178255
Sichuan Tibetan	Jicha	Sumatran	1.83947	0.0352	52.257	190550
Yunnan Tibetan	Jicha	Sumatran	1.83717	0.035388	51.915	199390
Gansu Tibetan	Jicha	Sumatran	1.82974	0.035012	52.26	190976
Tibet Tibetan	Jicha	Sumatran	1.8451	0.035147	52.497	205287
Ganzi	Jicha	Sumatran	1.8718	0.038307	48.863	115573
Aba	Jicha	Sumatran	1.88366	0.03777	49.872	118392
Gannan	Jicha	Sumatran	1.87647	0.0375	50.039	120940
Linzhi	Jicha	Sumatran	1.90449	0.038745	49.155	110011
Diqing	Jicha	Sumatran	1.86328	0.037027	50.322	124237
Bama	Jicha	Sumatran	1.81678	0.034954	51.976	191986
Luchuan	Jicha	Sumatran	1.8126	0.034905	51.929	181082
Wuzhishan	Jicha	Sumatran	1.81535	0.034749	52.241	208287
Ancient Xinjiang	Jicha	Sumatran	1.85773	0.035755	51.956	134438
West commercial	Jicha	Sumatran	1.85693	0.035639	52.104	172160
Rongchang	Jicha	Sumatran	1.82685	0.03506	52.107	163540
West wild	Jicha	Sumatran	1.84439	0.035125	52.51	141637
West local	Jicha	Sumatran	1.84475	0.035384	52.136	131255
Near East	Jicha	Sumatran	1.84497	0.035249	52.341	131643
Cishan	Bama	Sumatran	2.04958	0.042556	48.162	91715
SS14	Bama	Sumatran	2.02722	0.037034	54.739	759409
Late North	Bama	Sumatran	2.0996	0.038828	54.075	902957
Miaodigou	Bama	Sumatran	2.06097	0.037991	54.248	860335
Haimenkou	Bama	Sumatran	2.05468	0.038317	53.624	308859
Jiangquhai	Bama	Sumatran	2.09358	0.038986	53.701	899410
Jinhua	Bama	Sumatran	2.11775	0.039022	54.27	887975
Meishan	Bama	Sumatran	2.09151	0.038697	54.049	899702
Erhualian	Bama	Sumatran	2.14749	0.039994	53.695	706795
Tongcheng	Bama	Sumatran	2.12644	0.039621	53.67	904066
Wannan	Bama	Sumatran	2.10611	0.038973	54.04	910456
Xuecheng	Bama	Sumatran	1.86702	0.03287	56.799	306375
Min	Bama	Sumatran	1.98632	0.036443	54.505	960240
Nanyang	Bama	Sumatran	2.07025	0.039166	52.858	856509
Hetao	Bama	Sumatran	2.07338	0.038412	53.977	937721
Bamei	Bama	Sumatran	2.0808	0.038676	53.801	934577
Laiwu	Bama	Sumatran	2.08432	0.03898	53.472	922033
Sichuan Tibetan	Bama	Sumatran	2.09734	0.038941	53.859	921450
Yunnan Tibetan	Bama	Sumatran	2.0927	0.038744	54.013	941252
Gansu Tibetan	Bama	Sumatran	2.08518	0.038813	53.723	929570
Tibet Tibetan	Bama	Sumatran	2.06693	0.038313	53.948	958661
Ganzi	Bama	Sumatran	2.13986	0.041862	51.117	672652
Aba	Bama	Sumatran	2.13447	0.040972	52.096	670639
Gannan	Bama	Sumatran	2.14938	0.041811	51.407	690637
Linzhi	Bama	Sumatran	2.14143	0.041923	51.08	632328
Diqing	Bama	Sumatran	2.13	0.040724	52.303	701072
Jicha	Bama	Sumatran	1.81678	0.034954	51.976	191986
Luchuan	Bama	Sumatran	2.32167	0.043106	53.859	899233
Wuzhishan	Bama	Sumatran	2.23661	0.041345	54.096	963255
Ancient Xinjiang	Bama	Sumatran	1.86038	0.034102	54.554	878264
West commercial	Bama	Sumatran	1.90921	0.035015	54.526	941756
Rongchang	Bama	Sumatran	2.11788	0.039424	53.721	886661
West wild	Bama	Sumatran	1.80898	0.033063	54.714	907949
West local	Bama	Sumatran	1.80064	0.033042	54.496	891887
Near East	Bama	Sumatran	1.81509	0.033173	54.716	884728
Cishan	Luchuan	Sumatran	2.05419	0.042455	48.385	86780
SS14	Luchuan	Sumatran	2.0339	0.037148	54.751	718917
Late North	Luchuan	Sumatran	2.11089	0.038921	54.235	882199
Miaodigou	Luchuan	Sumatran	2.06992	0.037796	54.765	824629
Haimenkou	Luchuan	Sumatran	2.05245	0.037957	54.073	292730
Jiangquhai	Luchuan	Sumatran	2.09787	0.039159	53.573	876664
Jinhua	Luchuan	Sumatran	2.1318	0.039304	54.238	860707
Meishan	Luchuan	Sumatran	2.0995	0.038867	54.018	877363
Erhualian	Luchuan	Sumatran	2.16747	0.0403	53.784	703602
Tongcheng	Luchuan	Sumatran	2.13199	0.039447	54.046	883146
Wannan	Luchuan	Sumatran	2.10216	0.038998	53.905	893636
Xuecheng	Luchuan	Sumatran	1.86224	0.032552	57.208	290808
Min	Luchuan	Sumatran	1.95621	0.036404	53.737	953662
Nanyang	Luchuan	Sumatran	2.05256	0.039108	52.485	858708
Hetao	Luchuan	Sumatran	2.0681	0.038378	53.887	926332
Bamei	Luchuan	Sumatran	2.0785	0.038696	53.713	923253
Laiwu	Luchuan	Sumatran	2.07883	0.039142	53.11	906313
Sichuan Tibetan	Luchuan	Sumatran	2.10004	0.038653	54.331	907960
Yunnan Tibetan	Luchuan	Sumatran	2.09155	0.038761	53.96	934705
Gansu Tibetan	Luchuan	Sumatran	2.08552	0.038624	53.995	918969
Tibet Tibetan	Luchuan	Sumatran	2.06505	0.038235	54.009	955429
Ganzi	Luchuan	Sumatran	2.14608	0.041583	51.609	646063
Aba	Luchuan	Sumatran	2.12933	0.040805	52.183	647401
Gannan	Luchuan	Sumatran	2.15183	0.041614	51.709	666127
Linzhi	Luchuan	Sumatran	2.1395	0.041772	51.219	608958
Diqing	Luchuan	Sumatran	2.12651	0.040926	51.96	678503
Jicha	Luchuan	Sumatran	1.8126	0.034905	51.929	181082
Bama	Luchuan	Sumatran	2.32167	0.043106	53.859	899233
Wuzhishan	Luchuan	Sumatran	2.28649	0.042013	54.424	944001
Ancient Xinjiang	Luchuan	Sumatran	1.81421	0.03342	54.286	847380
West commercial	Luchuan	Sumatran	1.85661	0.034442	53.905	925015
Rongchang	Luchuan	Sumatran	2.12274	0.039378	53.907	860395
West wild	Luchuan	Sumatran	1.73683	0.032165	53.997	882085
West local	Luchuan	Sumatran	1.72715	0.03217	53.689	861502
Near East	Luchuan	Sumatran	1.7522	0.032312	54.227	853083
Cishan	Wuzhishan	Sumatran	2.05035	0.04217	48.622	99228
SS14	Wuzhishan	Sumatran	2.02516	0.03701	54.72	822077
Late North	Wuzhishan	Sumatran	2.09678	0.038693	54.19	947308
Miaodigou	Wuzhishan	Sumatran	2.05662	0.03765	54.625	921254
Haimenkou	Wuzhishan	Sumatran	2.03186	0.037447	54.259	334559
Jiangquhai	Wuzhishan	Sumatran	2.09134	0.038826	53.864	946430
Jinhua	Wuzhishan	Sumatran	2.11313	0.038592	54.755	938926
Meishan	Wuzhishan	Sumatran	2.08751	0.038432	54.317	947578
Erhualian	Wuzhishan	Sumatran	2.14456	0.039739	53.966	725531
Tongcheng	Wuzhishan	Sumatran	2.11575	0.039051	54.179	948523
Wannan	Wuzhishan	Sumatran	2.10262	0.038802	54.189	954771
Xuecheng	Wuzhishan	Sumatran	1.85946	0.032736	56.801	330696
Min	Wuzhishan	Sumatran	2.00633	0.036985	54.248	988673
Nanyang	Wuzhishan	Sumatran	2.0861	0.039396	52.952	873786
Hetao	Wuzhishan	Sumatran	2.07512	0.03814	54.408	972379
Bamei	Wuzhishan	Sumatran	2.08036	0.038542	53.976	969496
Laiwu	Wuzhishan	Sumatran	2.09294	0.038897	53.807	960694
Sichuan Tibetan	Wuzhishan	Sumatran	2.08142	0.038267	54.392	959940
Yunnan Tibetan	Wuzhishan	Sumatran	2.07913	0.038355	54.207	973548
Gansu Tibetan	Wuzhishan	Sumatran	2.07773	0.038519	53.94	966630
Tibet Tibetan	Wuzhishan	Sumatran	2.06004	0.037901	54.353	985720
Ganzi	Wuzhishan	Sumatran	2.13118	0.041415	51.459	715930
Aba	Wuzhishan	Sumatran	2.11951	0.040315	52.574	713121
Gannan	Wuzhishan	Sumatran	2.14589	0.041291	51.969	733428
Linzhi	Wuzhishan	Sumatran	2.12792	0.04131	51.511	673551
Diqing	Wuzhishan	Sumatran	2.12731	0.040437	52.608	743174
Jicha	Wuzhishan	Sumatran	1.81535	0.034749	52.241	208287
Bama	Wuzhishan	Sumatran	2.23661	0.041345	54.096	963255
Luchuan	Wuzhishan	Sumatran	2.28649	0.042013	54.424	944001
Ancient Xinjiang	Wuzhishan	Sumatran	1.88284	0.034533	54.523	933817
West commercial	Wuzhishan	Sumatran	1.94196	0.035628	54.507	979333
Rongchang	Wuzhishan	Sumatran	2.10569	0.039248	53.651	938983
West wild	Wuzhishan	Sumatran	1.84453	0.034026	54.21	958659
West local	Wuzhishan	Sumatran	1.83975	0.034075	53.992	947284
Near East	Wuzhishan	Sumatran	1.84746	0.033943	54.429	941081
Cishan	Ancient Xinjiang	Sumatran	2.11972	0.044338	47.808	65871
SS14	Ancient Xinjiang	Sumatran	2.01408	0.037292	54.008	557144
Late North	Ancient Xinjiang	Sumatran	1.9578	0.03551	55.134	817666
Miaodigou	Ancient Xinjiang	Sumatran	1.93446	0.035097	55.117	694216
Haimenkou	Ancient Xinjiang	Sumatran	1.84349	0.034775	53.013	231238
Jiangquhai	Ancient Xinjiang	Sumatran	2.00492	0.036842	54.419	785264
Jinhua	Ancient Xinjiang	Sumatran	1.89877	0.034391	55.211	781717
Meishan	Ancient Xinjiang	Sumatran	1.97537	0.036387	54.287	790903
Erhualian	Ancient Xinjiang	Sumatran	1.82822	0.033172	55.114	718613
Tongcheng	Ancient Xinjiang	Sumatran	1.92193	0.034718	55.358	825794
Wannan	Ancient Xinjiang	Sumatran	2.02109	0.036378	55.559	818363
Xuecheng	Ancient Xinjiang	Sumatran	1.84286	0.032121	57.372	221083
Min	Ancient Xinjiang	Sumatran	2.46397	0.044672	55.156	857261
Nanyang	Ancient Xinjiang	Sumatran	2.38007	0.04433	53.69	823552
Hetao	Ancient Xinjiang	Sumatran	2.11148	0.039005	54.134	850642
Bamei	Ancient Xinjiang	Sumatran	2.0491	0.037814	54.189	853886
Laiwu	Ancient Xinjiang	Sumatran	2.12303	0.038351	55.358	809144
Sichuan Tibetan	Ancient Xinjiang	Sumatran	1.86548	0.034039	54.804	877980
Yunnan Tibetan	Ancient Xinjiang	Sumatran	1.92288	0.034899	55.099	902081
Gansu Tibetan	Ancient Xinjiang	Sumatran	1.94179	0.035068	55.372	871099
Tibet Tibetan	Ancient Xinjiang	Sumatran	1.98466	0.036686	54.098	918243
Ganzi	Ancient Xinjiang	Sumatran	1.90423	0.0375	50.78	569263
Aba	Ancient Xinjiang	Sumatran	1.97756	0.038378	51.528	572608
Gannan	Ancient Xinjiang	Sumatran	1.97632	0.037905	52.139	588866
Linzhi	Ancient Xinjiang	Sumatran	2.03067	0.040081	50.664	528385
Diqing	Ancient Xinjiang	Sumatran	1.9978	0.038643	51.699	601419
Jicha	Ancient Xinjiang	Sumatran	1.85773	0.035755	51.956	134438
Bama	Ancient Xinjiang	Sumatran	1.86038	0.034102	54.554	878264
Luchuan	Ancient Xinjiang	Sumatran	1.81421	0.03342	54.286	847380
Wuzhishan	Ancient Xinjiang	Sumatran	1.88284	0.034533	54.523	933817
West commercial	Ancient Xinjiang	Sumatran	2.78334	0.051562	53.981	760424
Rongchang	Ancient Xinjiang	Sumatran	1.87508	0.034163	54.887	780567
West wild	Ancient Xinjiang	Sumatran	3.07791	0.055158	55.802	619175
West local	Ancient Xinjiang	Sumatran	3.08824	0.055724	55.42	588375
Near East	Ancient Xinjiang	Sumatran	3.14135	0.056054	56.041	581663
Cishan	West commercial	Sumatran	2.05405	0.043295	47.443	83399
SS14	West commercial	Sumatran	1.93537	0.035675	54.249	704596
Late North	West commercial	Sumatran	1.91719	0.03513	54.575	915817
Miaodigou	West commercial	Sumatran	1.87752	0.034488	54.44	831800
Haimenkou	West commercial	Sumatran	1.85433	0.035012	52.962	286761
Jiangquhai	West commercial	Sumatran	2.02262	0.037802	53.505	885255
Jinhua	West commercial	Sumatran	1.88978	0.034523	54.74	886974
Meishan	West commercial	Sumatran	1.98862	0.037486	53.049	888709
Erhualian	West commercial	Sumatran	1.78512	0.033015	54.07	764597
Tongcheng	West commercial	Sumatran	1.93181	0.035125	54.998	913429
Wannan	West commercial	Sumatran	2.05126	0.037162	55.197	906062
Xuecheng	West commercial	Sumatran	1.80588	0.031592	57.163	280362
Min	West commercial	Sumatran	2.63798	0.048382	54.525	899511
Nanyang	West commercial	Sumatran	2.53974	0.047763	53.173	851022
Hetao	West commercial	Sumatran	2.16738	0.040758	53.176	920520
Bamei	West commercial	Sumatran	2.08335	0.039378	52.907	925768
Laiwu	West commercial	Sumatran	2.16692	0.039554	54.784	890827
Sichuan Tibetan	West commercial	Sumatran	1.84202	0.033811	54.48	957036
Yunnan Tibetan	West commercial	Sumatran	1.93007	0.035222	54.798	963556
Gansu Tibetan	West commercial	Sumatran	1.93064	0.03524	54.786	947804
Tibet Tibetan	West commercial	Sumatran	2.0058	0.037311	53.759	974626
Ganzi	West commercial	Sumatran	1.88111	0.037641	49.974	672312
Aba	West commercial	Sumatran	1.96821	0.038875	50.629	669580
Gannan	West commercial	Sumatran	1.98208	0.03928	50.46	688364
Linzhi	West commercial	Sumatran	2.06617	0.041469	49.824	621106
Diqing	West commercial	Sumatran	2.03077	0.041125	49.38	696650
Jicha	West commercial	Sumatran	1.85693	0.035639	52.104	172160
Bama	West commercial	Sumatran	1.90921	0.035015	54.526	941756
Luchuan	West commercial	Sumatran	1.85661	0.034442	53.905	925015
Wuzhishan	West commercial	Sumatran	1.94196	0.035628	54.507	979333
Ancient Xinjiang	West commercial	Sumatran	2.78334	0.051562	53.981	760424
Rongchang	West commercial	Sumatran	1.86186	0.034436	54.067	888648
West wild	West commercial	Sumatran	3.19756	0.057342	55.763	746061
West local	West commercial	Sumatran	3.28116	0.059459	55.184	732359
Near East	West commercial	Sumatran	3.04149	0.055272	55.028	740793
Cishan	Rongchang	Sumatran	2.12956	0.043861	48.553	78139
SS14	Rongchang	Sumatran	2.11255	0.038365	55.064	649841
Late North	Rongchang	Sumatran	2.2652	0.041699	54.322	834382
Miaodigou	Rongchang	Sumatran	2.17642	0.039921	54.518	757990
Haimenkou	Rongchang	Sumatran	2.0148	0.03752	53.699	267477
Jiangquhai	Rongchang	Sumatran	2.23686	0.041575	53.803	824274
Jinhua	Rongchang	Sumatran	2.25345	0.041555	54.228	810291
Meishan	Rongchang	Sumatran	2.24194	0.041502	54.02	827343
Erhualian	Rongchang	Sumatran	2.30692	0.042931	53.735	695616
Tongcheng	Rongchang	Sumatran	2.25202	0.041859	53.8	839521
Wannan	Rongchang	Sumatran	2.23932	0.041628	53.794	847958
Xuecheng	Rongchang	Sumatran	1.92828	0.033773	57.095	262402
Min	Rongchang	Sumatran	2.02437	0.037684	53.719	922941
Nanyang	Rongchang	Sumatran	2.12397	0.040693	52.195	846704
Hetao	Rongchang	Sumatran	2.19769	0.040939	53.682	888421
Bamei	Rongchang	Sumatran	2.24568	0.041579	54.009	881974
Laiwu	Rongchang	Sumatran	2.19232	0.041426	52.921	863135
Sichuan Tibetan	Rongchang	Sumatran	2.29409	0.042025	54.589	866324
Yunnan Tibetan	Rongchang	Sumatran	2.24294	0.041485	54.066	903212
Gansu Tibetan	Rongchang	Sumatran	2.26123	0.041796	54.101	880186
Tibet Tibetan	Rongchang	Sumatran	2.19295	0.040343	54.357	928392
Ganzi	Rongchang	Sumatran	2.28069	0.044314	51.467	607829
Aba	Rongchang	Sumatran	2.32115	0.044756	51.862	607201
Gannan	Rongchang	Sumatran	2.32746	0.044913	51.821	626744
Linzhi	Rongchang	Sumatran	2.26136	0.044371	50.965	573648
Diqing	Rongchang	Sumatran	2.25913	0.044007	51.335	641394
Jicha	Rongchang	Sumatran	1.82685	0.03506	52.107	163540
Bama	Rongchang	Sumatran	2.11788	0.039424	53.721	886661
Luchuan	Rongchang	Sumatran	2.12274	0.039378	53.907	860395
Wuzhishan	Rongchang	Sumatran	2.10569	0.039248	53.651	938983
Ancient Xinjiang	Rongchang	Sumatran	1.87508	0.034163	54.887	780567
West commercial	Rongchang	Sumatran	1.86186	0.034436	54.067	888648
West wild	Rongchang	Sumatran	1.78558	0.033064	54.003	818268
West local	Rongchang	Sumatran	1.77946	0.0331	53.76	790890
Near East	Rongchang	Sumatran	1.80228	0.033115	54.425	784753
Cishan	West wild	Sumatran	2.02859	0.042853	47.338	69747
SS14	West wild	Sumatran	1.89809	0.035144	54.009	592175
Late North	West wild	Sumatran	1.84992	0.033795	54.74	857669
Miaodigou	West wild	Sumatran	1.81634	0.033459	54.285	735690
Haimenkou	West wild	Sumatran	1.78979	0.034025	52.603	243987
Jiangquhai	West wild	Sumatran	1.96402	0.036878	53.257	817667
Jinhua	West wild	Sumatran	1.80469	0.033086	54.545	819658
Meishan	West wild	Sumatran	1.92707	0.036402	52.939	822327
Erhualian	West wild	Sumatran	1.68426	0.031226	53.937	747733
Tongcheng	West wild	Sumatran	1.85496	0.033669	55.095	860681
Wannan	West wild	Sumatran	1.99578	0.036083	55.312	848549
Xuecheng	West wild	Sumatran	1.77592	0.031399	56.56	235214
Min	West wild	Sumatran	2.67893	0.048091	55.705	861458
Nanyang	West wild	Sumatran	2.53452	0.046814	54.14	833192
Hetao	West wild	Sumatran	2.14386	0.040518	52.912	870326
Bamei	West wild	Sumatran	2.03613	0.038561	52.803	877783
Laiwu	West wild	Sumatran	2.14537	0.039317	54.566	830043
Sichuan Tibetan	West wild	Sumatran	1.76843	0.03249	54.43	914643
Yunnan Tibetan	West wild	Sumatran	1.86451	0.033959	54.905	929442
Gansu Tibetan	West wild	Sumatran	1.87186	0.034113	54.873	901634
Tibet Tibetan	West wild	Sumatran	1.952	0.036428	53.585	941180
Ganzi	West wild	Sumatran	1.80259	0.036695	49.123	602005
Aba	West wild	Sumatran	1.91175	0.038373	49.82	602435
Gannan	West wild	Sumatran	1.90575	0.038418	49.606	620387
Linzhi	West wild	Sumatran	2.00301	0.041032	48.816	554702
Diqing	West wild	Sumatran	1.96313	0.040317	48.692	629918
Jicha	West wild	Sumatran	1.84439	0.035125	52.51	141637
Bama	West wild	Sumatran	1.80898	0.033063	54.714	907949
Luchuan	West wild	Sumatran	1.73683	0.032165	53.997	882085
Wuzhishan	West wild	Sumatran	1.84453	0.034026	54.21	958659
Ancient Xinjiang	West wild	Sumatran	3.07791	0.055158	55.802	619175
West commercial	West wild	Sumatran	3.19756	0.057342	55.763	746061
Rongchang	West wild	Sumatran	1.78558	0.033064	54.003	818268
West local	West wild	Sumatran	3.63979	0.06193	58.773	571432
Near East	West wild	Sumatran	3.43667	0.05906	58.19	580951
Cishan	West local	Sumatran	2.02479	0.043092	46.988	65031
SS14	West local	Sumatran	1.89292	0.035312	53.606	552860
Late North	West local	Sumatran	1.84063	0.033772	54.501	835535
Miaodigou	West local	Sumatran	1.81279	0.033501	54.112	701060
Haimenkou	West local	Sumatran	1.78196	0.034013	52.39	228285
Jiangquhai	West local	Sumatran	1.95966	0.037109	52.808	792998
Jinhua	West local	Sumatran	1.79751	0.033107	54.294	793184
Meishan	West local	Sumatran	1.9146	0.036603	52.307	799018
Erhualian	West local	Sumatran	1.67366	0.031165	53.703	737920
Tongcheng	West local	Sumatran	1.85318	0.033828	54.782	838868
Wannan	West local	Sumatran	1.99563	0.036244	55.061	827693
Xuecheng	West local	Sumatran	1.77229	0.031409	56.426	219408
Min	West local	Sumatran	2.73231	0.049357	55.358	852022
Nanyang	West local	Sumatran	2.5694	0.048083	53.437	826475
Hetao	West local	Sumatran	2.14958	0.041025	52.397	854267
Bamei	West local	Sumatran	2.0439	0.039034	52.362	860763
Laiwu	West local	Sumatran	2.14989	0.039679	54.183	810469
Sichuan Tibetan	West local	Sumatran	1.76354	0.032474	54.305	896953
Yunnan Tibetan	West local	Sumatran	1.86594	0.034056	54.79	915838
Gansu Tibetan	West local	Sumatran	1.8723	0.034252	54.663	884920
Tibet Tibetan	West local	Sumatran	1.95678	0.03668	53.348	929613
Ganzi	West local	Sumatran	1.79832	0.03672	48.974	574413
Aba	West local	Sumatran	1.91404	0.038738	49.41	576583
Gannan	West local	Sumatran	1.90638	0.038958	48.934	593597
Linzhi	West local	Sumatran	2.00332	0.041494	48.279	528989
Diqing	West local	Sumatran	1.97239	0.041073	48.022	603189
Jicha	West local	Sumatran	1.84475	0.035384	52.136	131255
Bama	West local	Sumatran	1.80064	0.033042	54.496	891887
Luchuan	West local	Sumatran	1.72715	0.03217	53.689	861502
Wuzhishan	West local	Sumatran	1.83975	0.034075	53.992	947284
Ancient Xinjiang	West local	Sumatran	3.08824	0.055724	55.42	588375
West commercial	West local	Sumatran	3.28116	0.059459	55.184	732359
Rongchang	West local	Sumatran	1.77946	0.0331	53.76	790890
West wild	West local	Sumatran	3.63979	0.06193	58.773	571432
Near East	West local	Sumatran	3.43737	0.059608	57.666	552516
Cishan	Near East	Sumatran	2.03351	0.043249	47.019	65109
SS14	Near East	Sumatran	1.91377	0.035322	54.181	551208
Late North	Near East	Sumatran	1.8665	0.034013	54.877	827365
Miaodigou	Near East	Sumatran	1.83841	0.033708	54.539	695952
Haimenkou	Near East	Sumatran	1.79618	0.034137	52.618	228089
Jiangquhai	Near East	Sumatran	1.96955	0.036607	53.802	787842
Jinhua	Near East	Sumatran	1.82349	0.033249	54.843	786327
Meishan	Near East	Sumatran	1.93547	0.03623	53.422	793536
Erhualian	Near East	Sumatran	1.71442	0.031561	54.32	728946
Tongcheng	Near East	Sumatran	1.86657	0.033832	55.171	831863
Wannan	Near East	Sumatran	1.99634	0.035916	55.583	822021
Xuecheng	Near East	Sumatran	1.78445	0.031412	56.807	219437
Min	Near East	Sumatran	2.58768	0.046471	55.684	854199
Nanyang	Near East	Sumatran	2.46549	0.045548	54.13	825479
Hetao	Near East	Sumatran	2.12396	0.039815	53.346	852646
Bamei	Near East	Sumatran	2.02396	0.037941	53.345	857996
Laiwu	Near East	Sumatran	2.12472	0.03863	55.001	808962
Sichuan Tibetan	Near East	Sumatran	1.78768	0.032743	54.597	887777
Yunnan Tibetan	Near East	Sumatran	1.87076	0.033951	55.102	909657
Gansu Tibetan	Near East	Sumatran	1.87866	0.034043	55.185	878351
Tibet Tibetan	Near East	Sumatran	1.94837	0.036128	53.929	925012
Ganzi	Near East	Sumatran	1.82444	0.036773	49.614	569355
Aba	Near East	Sumatran	1.9179	0.037974	50.506	572452
Gannan	Near East	Sumatran	1.91358	0.03785	50.557	588911
Linzhi	Near East	Sumatran	1.99819	0.040166	49.748	526282
Diqing	Near East	Sumatran	1.96315	0.039252	50.014	599983
Jicha	Near East	Sumatran	1.84497	0.035249	52.341	131643
Bama	Near East	Sumatran	1.81509	0.033173	54.716	884728
Luchuan	Near East	Sumatran	1.7522	0.032312	54.227	853083
Wuzhishan	Near East	Sumatran	1.84746	0.033943	54.429	941081
Ancient Xinjiang	Near East	Sumatran	3.14135	0.056054	56.041	581663
West commercial	Near East	Sumatran	3.04149	0.055272	55.028	740793
Rongchang	Near East	Sumatran	1.80228	0.033115	54.425	784753
West wild	Near East	Sumatran	3.43667	0.05906	58.19	580951
West local	Near East	Sumatran	3.43737	0.059608	57.666	552516

## Sheet: (D)f4(Early North toLate North)
(D) The results of f4-statistics analysis indicating that Early North members (Cishan/Miaodigou/SS14), compared to other populations, have significant gene flows with Late North.
Outgroup	Pop1(Early North)	Pop2 (PopY)	Pop3(Late North)	f4	Z	nBABA	nABBA	nSNPs
Sumatran	Cishan	Haimenkou	Late North	0.009672	7.773	3181	2728	46799
Sumatran	Cishan	Jiangquhai	Late North	0.004236	7.745	6720	6248	111438
Sumatran	Cishan	Jinhua	Late North	0.004798	8.26	6780	6245	111449
Sumatran	Cishan	Meishan	Late North	0.004481	7.863	6725	6226	111451
Sumatran	Cishan	Erhualian	Late North	0.007146	11.849	6098	5516	81467
Sumatran	Cishan	Tongcheng	Late North	0.006497	12.255	6997	6273	111439
Sumatran	Cishan	Wannan	Late North	0.002776	5.24	6552	6242	111353
Sumatran	Cishan	Xuecheng	Late North	0.000406	0.327	2961	2941	49018
Sumatran	Cishan	Min	Late North	0.008693	15.716	7492	6524	111456
Sumatran	Cishan	Nanyang	Late North	0.009232	15.64	7074	6189	95813
Sumatran	Cishan	Hetao	Late North	0.005782	11.712	6958	6313	111452
Sumatran	Cishan	Bamei	Late North	0.006375	12.31	7049	6338	111456
Sumatran	Cishan	Laiwu	Late North	0.005441	10.845	6893	6286	111455
Sumatran	Cishan	Sichuan Tibetan	Late North	0.008322	16.321	7358	6431	111456
Sumatran	Cishan	Yunnan Tibetan	Late North	0.009864	19.917	7501	6402	111456
Sumatran	Cishan	Gansu Tibetan	Late North	0.007097	13.805	7165	6374	111456
Sumatran	Cishan	Tibet Tibetan	Late North	0.009053	18.815	7553	6544	111450
Sumatran	Cishan	Ganzi	Late North	0.010779	12.344	6477	5548	86201
Sumatran	Cishan	Aba	Late North	0.008652	10.354	6192	5453	85428
Sumatran	Cishan	Gannan	Late North	0.008096	9.88	6282	5573	87670
Sumatran	Cishan	Linzhi	Late North	0.009383	10.613	5926	5163	81276
Sumatran	Cishan	Diqing	Late North	0.012957	15.594	6861	5714	88469
Sumatran	Cishan	Jicha	Late North	0.011696	7.26	2033	1686	29646
Sumatran	Cishan	Bama	Late North	0.013275	23.251	7960	6495	110399
Sumatran	Cishan	Luchuan	Late North	0.013153	21.318	8017	6551	111451
Sumatran	Cishan	Wuzhishan	Late North	0.013408	24.948	8059	6564	111456
Sumatran	Cishan	Ancient Xinjiang	Late North	0.009091	11.016	7847	6841	110714
Sumatran	Cishan	West commercial	Late North	0.013148	17.615	8185	6719	111455
Sumatran	Cishan	Rongchang	Late North	0.008151	13.518	7290	6382	111449
Sumatran	Cishan	West local	Late North	0.015213	17.045	8400	6706	111324
Sumatran	Cishan	West wild	Late North	0.014867	18.354	8351	6695	111411
Sumatran	Cishan	Near East	Late North	0.014518	16.577	8271	6657	111152
Sumatran	SS14	Haimenkou	Late North	0.012426	22.191	24250	19978	343845
Sumatran	SS14	Jiangquhai	Late North	0.004629	14.589	56731	52437	927558
Sumatran	SS14	Jinhua	Late North	0.004566	15.568	56923	52687	927689
Sumatran	SS14	Meishan	Late North	0.004798	16.476	56970	52520	927723
Sumatran	SS14	Erhualian	Late North	0.005181	16.967	50817	47245	689297
Sumatran	SS14	Tongcheng	Late North	0.006176	22.829	58665	52936	927584
Sumatran	SS14	Wannan	Late North	0.004105	14.806	55937	52134	926543
Sumatran	SS14	Xuecheng	Late North	0.003174	6.071	21116	20045	337223
Sumatran	SS14	Min	Late North	0.012163	38.961	64979	53694	927779
Sumatran	SS14	Nanyang	Late North	0.012398	36.979	61273	51289	805325
Sumatran	SS14	Hetao	Late North	0.006545	23.234	59093	53021	927760
Sumatran	SS14	Bamei	Late North	0.006803	22.91	59622	53311	927778
Sumatran	SS14	Laiwu	Late North	0.005665	18.711	58046	52790	927750
Sumatran	SS14	Sichuan Tibetan	Late North	0.007957	28.687	61829	54446	927778
Sumatran	SS14	Yunnan Tibetan	Late North	0.009481	36.234	63063	54266	927781
Sumatran	SS14	Gansu Tibetan	Late North	0.006742	25.271	60081	53826	927779
Sumatran	SS14	Tibet Tibetan	Late North	0.009933	37.149	64080	54865	927749
Sumatran	SS14	Ganzi	Late North	0.00914	19.346	53301	46780	713502
Sumatran	SS14	Aba	Late North	0.008783	18.439	51499	45300	705745
Sumatran	SS14	Gannan	Late North	0.006902	15.608	51773	46761	726341
Sumatran	SS14	Linzhi	Late North	0.009954	21.728	49411	42771	667068
Sumatran	SS14	Diqing	Late North	0.01183	26.632	56709	48019	734501
Sumatran	SS14	Jicha	Late North	0.01601	20.192	15340	11937	212593
Sumatran	SS14	Bama	Late North	0.013145	41.683	66762	54680	919070
Sumatran	SS14	Luchuan	Late North	0.012732	37.889	67153	55341	927729
Sumatran	SS14	Wuzhishan	Late North	0.013323	45.414	67781	55420	927778
Sumatran	SS14	Ancient Xinjiang	Late North	0.014329	30.86	68738	55541	921043
Sumatran	SS14	West commercial	Late North	0.019315	49.643	72302	54382	927771
Sumatran	SS14	Rongchang	Late North	0.007496	21.996	61125	54171	927679
Sumatran	SS14	West local	Late North	0.022192	47.984	74517	53950	926756
Sumatran	SS14	West wild	Late North	0.021796	48.829	74105	53894	927278
Sumatran	SS14	Near East	Late North	0.020825	47.407	72916	53664	924450
Sumatran	Miaodigou	Haimenkou	Late North	0.016073	30.344	27969	21922	376191
Sumatran	Miaodigou	Jiangquhai	Late North	0.005625	17.885	65471	59691	1027557
Sumatran	Miaodigou	Jinhua	Late North	0.004898	17.498	65424	60389	1027737
Sumatran	Miaodigou	Meishan	Late North	0.005808	17.262	65788	59819	1027773
Sumatran	Miaodigou	Erhualian	Late North	0.004489	14.856	58069	54625	767262
Sumatran	Miaodigou	Tongcheng	Late North	0.007621	27.338	67917	60085	1027606
Sumatran	Miaodigou	Wannan	Late North	0.005964	21.423	65057	58937	1026318
Sumatran	Miaodigou	Xuecheng	Late North	0.006374	13.235	24555	22195	370337
Sumatran	Miaodigou	Min	Late North	0.017999	53.489	77049	58549	1027836
Sumatran	Miaodigou	Nanyang	Late North	0.017377	47.153	71932	56413	893034
Sumatran	Miaodigou	Hetao	Late North	0.008992	28.999	68914	59673	1027817
Sumatran	Miaodigou	Bamei	Late North	0.008411	27.476	69033	60388	1027834
Sumatran	Miaodigou	Laiwu	Late North	0.007982	24.472	67646	59442	1027799
Sumatran	Miaodigou	Sichuan Tibetan	Late North	0.008957	32.808	71196	61990	1027835
Sumatran	Miaodigou	Yunnan Tibetan	Late North	0.011238	42.028	73008	61457	1027838
Sumatran	Miaodigou	Gansu Tibetan	Late North	0.008012	30.359	69444	61210	1027836
Sumatran	Miaodigou	Tibet Tibetan	Late North	0.012279	44.455	74404	61783	1027805
Sumatran	Miaodigou	Ganzi	Late North	0.011557	24.872	61861	52687	793850
Sumatran	Miaodigou	Aba	Late North	0.010485	21.896	59645	51410	785516
Sumatran	Miaodigou	Gannan	Late North	0.008173	18.103	59792	53186	808317
Sumatran	Miaodigou	Linzhi	Late North	0.012297	26.867	57533	48388	743696
Sumatran	Miaodigou	Diqing	Late North	0.013924	27.986	65745	54368	817143
Sumatran	Miaodigou	Jicha	Late North	0.024218	32.609	18282	12613	234090
Sumatran	Miaodigou	Bama	Late North	0.015599	50.069	77457	61572	1018310
Sumatran	Miaodigou	Luchuan	Late North	0.015094	44.604	77790	62276	1027775
Sumatran	Miaodigou	Wuzhishan	Late North	0.01599	53.89	78701	62266	1027833
Sumatran	Miaodigou	Ancient Xinjiang	Late North	0.024635	59.008	83052	57961	1018520
Sumatran	Miaodigou	West commercial	Late North	0.028042	70.935	86654	57832	1027823
Sumatran	Miaodigou	Rongchang	Late North	0.007931	22.631	70088	61937	1027714
Sumatran	Miaodigou	West local	Late North	0.032467	79.205	89835	56503	1026666
Sumatran	Miaodigou	West wild	Late North	0.032152	80.168	89384	56356	1027239
Sumatran	Miaodigou	Near East	Late North	0.030778	76.436	87871	56357	1023919

## Sheet: (E)Miao Vs North-la
(E)The results of the f4-statistics analysis indicating extra affinity between Late North and Miaodigou compared to other North-proto members.
Outgroup	Pop1	Pop2	Pop3	f4	Z	nBABA	nABBA	nSNPs
Sumatran	Late North	Cishan	Miaodigou	0.00543	7.116	7339	6735	111279
Sumatran	Late North	SS14	Miaodigou	0.005864	14.081	62322	56892	926056

## Sheet: (F)f4(North VS Southwest)
(F) The results of the f4-statistics analysis testing the relationship between Southwest populations and ancient Chinese domestic pigs.
Outgroup	Pop1	Pop2	Pop3	f4	Z	nBABA	nABBA	nSNPs
Sumatran	Late North	Jicha	Haimenkou	0.00864	8.753	6631	5782	98212
Sumatran	Late North	Jicha	Sichuan Tibetan	0.019654	26.432	18088	13479	234549
Sumatran	Late North	Jicha	Yunnan Tibetan	0.017343	22.611	17721	13654	234549
Sumatran	Late North	Jicha	Gansu Tibetan	0.023307	26.898	18767	13300	234549
Sumatran	Late North	Jicha	Tibet Tibetan	0.01585	21.031	17480	13763	234535
Sumatran	Late North	Jicha	Rongchang	0.022119	26.642	18685	13497	234525
Sumatran	Miaodigou	Jicha	Haimenkou	0.007519	7.034	6453	5716	98103
Sumatran	Miaodigou	Jicha	Sichuan Tibetan	0.015373	21.819	17249	13649	234159
Sumatran	Miaodigou	Jicha	Yunnan Tibetan	0.013638	18.88	16969	13776	234159
Sumatran	Miaodigou	Jicha	Gansu Tibetan	0.016346	21.336	17509	13682	234159
Sumatran	Miaodigou	Jicha	Tibet Tibetan	0.012833	18.502	16844	13839	234145
Sumatran	Miaodigou	Jicha	Rongchang	0.016696	21.218	17641	13732	234135
Sumatran	Late North	Jicha	Ganzi	0.019205	19.486	15327	11819	182627
Sumatran	Late North	Jicha	Aba	0.022419	23.198	15559	11496	181232
Sumatran	Late North	Jicha	Gannan	0.02797	25.309	16829	11640	185516
Sumatran	Late North	Jicha	Linzhi	0.018877	18.713	14214	10942	173324
Sumatran	Late North	Jicha	Diqing	0.016373	17.019	15523	12462	186952
Sumatran	Miaodigou	Jicha	Ganzi	0.016284	16.365	14802	11833	182336
Sumatran	Miaodigou	Jicha	Aba	0.016257	17.905	14624	11683	180944
Sumatran	Miaodigou	Jicha	Gannan	0.019012	19.297	15546	12025	185215
Sumatran	Miaodigou	Jicha	Linzhi	0.014834	15.472	13580	11013	173031
Sumatran	Miaodigou	Jicha	Diqing	0.013487	14.456	14976	12458	186648
Sumatran	Haimenkou	Cishan	Late North	0.001562	1.267	2801	2728	46799
Sumatran	Haimenkou	Miaodigou	Late North	0.001605	3.854	22526	21922	376191
Sumatran	Haimenkou	SS14	Late North	0.00373	6.728	21260	19978	343845
Sumatran	Jicha	Haimenkou	Miaodigou	0.001402	1.456	5716	5578	98103
Sumatran	Jicha	Haimenkou	Late North	0.001484	1.763	5782	5636	98212
Barbatus	Sumatran	Haimenkou	Miaodigou	-0.001506	-3.837	17395	17958	374480
Barbatus	Sumatran	Haimenkou	Late North	-0.001628	-4.642	17364	17974	375010

## Sheet: (G)f4 (modern to North-late)
(G) The results f4-statistics analysis assessing the affinities between modern domestic pigs with Late North in comparison to other ancient populations.
Outgroup	Pop1 (Modern pops.)	Pop2 (Other ancient)	Pop3 (Late North)	f4	Z	nBABA	nABBA	nSNPs
Sumatran	Jiangquhai	Haimenkou	Late North	0.024031	41.936	29971	20917	376775
Sumatran	Jiangquhai	Jicha	Late North	0.032465	38.067	19653	12040	234512
Sumatran	Jiangquhai	Cishan	Late North	0.016189	20.301	8052	6248	111438
Sumatran	Jiangquhai	SS14	Late North	0.016855	32.688	68071	52437	927558
Sumatran	Jiangquhai	Xuecheng	Late North	0.016737	31.098	26913	20702	371085
Sumatran	Jinhua	Haimenkou	Late North	0.02381	41.726	30090	21118	376832
Sumatran	Jinhua	Jicha	Late North	0.033465	40.483	19834	11986	234531
Sumatran	Jinhua	Cishan	Late North	0.017054	21.382	8145	6245	111449
Sumatran	Jinhua	SS14	Late North	0.017024	33.188	68481	52687	927689
Sumatran	Jinhua	Xuecheng	Late North	0.016817	33.191	27042	20801	371129
Sumatran	Meishan	Haimenkou	Late North	0.024063	42.418	29954	20886	376843
Sumatran	Meishan	Jicha	Late North	0.032584	38.354	19701	12059	234539
Sumatran	Meishan	Cishan	Late North	0.016174	20.336	8028	6226	111451
Sumatran	Meishan	SS14	Late North	0.01669	33.291	68003	52520	927723
Sumatran	Meishan	Xuecheng	Late North	0.017113	31.012	26965	20614	371144
Sumatran	Erhualian	Haimenkou	Late North	0.028151	44.434	26556	18749	277326
Sumatran	Erhualian	Jicha	Late North	0.042105	44.075	17733	10558	170399
Sumatran	Erhualian	Cishan	Late North	0.022466	24.148	7346	5516	81467
Sumatran	Erhualian	SS14	Late North	0.020328	35.668	61257	47245	689297
Sumatran	Erhualian	Xuecheng	Late North	0.021815	34.528	24414	18467	272589
Sumatran	Tongcheng	Haimenkou	Late North	0.017486	33.1	28402	21813	376796
Sumatran	Tongcheng	Jicha	Late North	0.027383	33.721	18754	12333	234516
Sumatran	Tongcheng	Cishan	Late North	0.01296	17.363	7718	6273	111439
Sumatran	Tongcheng	SS14	Late North	0.01332	28.791	65292	52936	927584
Sumatran	Tongcheng	Xuecheng	Late North	0.013028	26.199	25815	20981	371092
Sumatran	Wannan	Haimenkou	Late North	0.022221	41.738	29216	20852	376405
Sumatran	Wannan	Jicha	Late North	0.029635	35.568	19048	12105	234301
Sumatran	Wannan	Cishan	Late North	0.014361	18.53	7842	6242	111353
Sumatran	Wannan	SS14	Late North	0.015531	31.687	66524	52134	926543
Sumatran	Wannan	Xuecheng	Late North	0.014929	29.709	26171	20636	370745
Sumatran	Min	Haimenkou	Late North	0.012321	25.967	26424	21781	376863
Sumatran	Min	Jicha	Late North	0.014926	19.991	16705	13204	234549
Sumatran	Min	Cishan	Late North	0.004027	5.94	6972	6524	111456
Sumatran	Min	SS14	Late North	0.007186	18.383	60361	53694	927779
Sumatran	Min	Xuecheng	Late North	0.006316	13.454	23700	21356	371161
Sumatran	Nanyang	Haimenkou	Late North	0.012984	24.764	25231	21009	325182
Sumatran	Nanyang	Jicha	Late North	0.018151	22.551	16172	12521	201117
Sumatran	Nanyang	Cishan	Late North	0.006289	8.417	6792	6189	95813
Sumatran	Nanyang	SS14	Late North	0.009048	21.384	58576	51289	805325
Sumatran	Nanyang	Xuecheng	Late North	0.008494	16.27	22928	20220	318764
Sumatran	Hetao	Haimenkou	Late North	0.020409	38.647	28984	21293	376860
Sumatran	Hetao	Jicha	Late North	0.027123	33.248	18840	12478	234546
Sumatran	Hetao	Cishan	Late North	0.012822	17.935	7742	6313	111452
Sumatran	Hetao	SS14	Late North	0.014109	30.095	66111	53021	927760
Sumatran	Hetao	Xuecheng	Late North	0.013817	26.819	26094	20966	371158
Sumatran	Bamei	Haimenkou	Late North	0.018772	35.266	28810	21735	376863
Sumatran	Bamei	Jicha	Late North	0.027562	33.268	18942	12477	234549
Sumatran	Bamei	Cishan	Late North	0.013136	18.494	7802	6338	111456
Sumatran	Bamei	SS14	Late North	0.013872	28.343	66181	53311	927778
Sumatran	Bamei	Xuecheng	Late North	0.013706	26.61	26165	21078	371158
Sumatran	Laiwu	Haimenkou	Late North	0.022359	39.636	29537	21111	376858
Sumatran	Laiwu	Jicha	Late North	0.029025	33.285	19180	12372	234543
Sumatran	Laiwu	Cishan	Late North	0.014182	18.301	7867	6286	111455
Sumatran	Laiwu	SS14	Late North	0.0154	29.279	67077	52790	927750
Sumatran	Laiwu	Xuecheng	Late North	0.014769	27.111	26465	20984	371154
Sumatran	Sichuan Tibetan	Haimenkou	Late North	0.01011	19.832	27023	23213	376862
Sumatran	Sichuan Tibetan	Jicha	Late North	0.02236	30.606	18088	12844	234549
Sumatran	Sichuan Tibetan	Cishan	Late North	0.009802	14.191	7523	6431	111456
Sumatran	Sichuan Tibetan	SS14	Late North	0.009807	23.741	63545	54446	927778
Sumatran	Sichuan Tibetan	Xuecheng	Late North	0.009676	22.187	25107	21515	371160
Sumatran	Yunnan Tibetan	Haimenkou	Late North	0.007158	14.097	26305	23608	376864
Sumatran	Yunnan Tibetan	Jicha	Late North	0.020219	27.55	17721	12979	234549
Sumatran	Yunnan Tibetan	Cishan	Late North	0.00861	12.892	7361	6402	111456
Sumatran	Yunnan Tibetan	SS14	Late North	0.008747	21.02	62382	54266	927781
Sumatran	Yunnan Tibetan	Xuecheng	Late North	0.008787	19.86	24708	21446	371161
Sumatran	GansuTibetan	Haimenkou	Late North	0.016211	29.647	28373	22264	376862
Sumatran	GansuTibetan	Jicha	Late North	0.026676	31.669	18767	12510	234549
Sumatran	GansuTibetan	Cishan	Late North	0.012257	16.453	7740	6374	111456
Sumatran	GansuTibetan	SS14	Late North	0.012525	25.599	65447	53826	927779
Sumatran	GansuTibetan	Xuecheng	Late North	0.01306	26.818	25992	21145	371160
Sumatran	Tibet Tibetan	Haimenkou	Late North	0.007162	15.634	26266	23568	376847
Sumatran	Tibet Tibetan	Jicha	Late North	0.018205	25.155	17480	13211	234535
Sumatran	Tibet Tibetan	Cishan	Late North	0.006688	10.19	7290	6544	111450
Sumatran	Tibet Tibetan	SS14	Late North	0.007655	18.82	61967	54865	927749
Sumatran	Tibet Tibetan	Xuecheng	Late North	0.007651	17.81	24501	21661	371137
Sumatran	Ganzi	Haimenkou	Late North	0.005361	7.706	22177	20616	291278
Sumatran	Ganzi	Jicha	Late North	0.022655	23.975	15327	11189	182627
Sumatran	Ganzi	Cishan	Late North	0.009604	9.535	6376	5548	86201
Sumatran	Ganzi	SS14	Late North	0.008099	14.312	52559	46780	713502
Sumatran	Ganzi	Xuecheng	Late North	0.009143	14.444	21173	18544	287523
Sumatran	Aba	Haimenkou	Late North	0.014026	21.107	23300	19249	288761
Sumatran	Aba	Jicha	Late North	0.025402	26.615	15559	10955	181232
Sumatran	Aba	Cishan	Late North	0.011967	13.508	6475	5453	85428
Sumatran	Aba	SS14	Late North	0.011104	21.623	53137	45300	705745
Sumatran	Aba	Xuecheng	Late North	0.012138	18.886	21531	18065	285581
Sumatran	Gannan	Haimenkou	Late North	0.018301	26.76	24995	19572	296332
Sumatran	Gannan	Jicha	Late North	0.031107	28.94	16829	11058	185516
Sumatran	Gannan	Cishan	Late North	0.014748	14.492	6865	5573	87670
Sumatran	Gannan	SS14	Late North	0.014447	23.83	57254	46761	726341
Sumatran	Gannan	Xuecheng	Late North	0.015107	21.465	23094	18671	292765
Sumatran	Linzhi	Haimenkou	Late North	0.007263	10.801	20793	18799	274520
Sumatran	Linzhi	Jicha	Late North	0.020261	20.775	14214	10703	173324
Sumatran	Linzhi	Cishan	Late North	0.008398	7.763	5846	5163	81276
Sumatran	Linzhi	SS14	Late North	0.008347	15.016	48339	42771	667068
Sumatran	Linzhi	Xuecheng	Late North	0.007853	12.842	19541	17402	272415
Sumatran	Diqing	Haimenkou	Late North	0.006248	9.533	22916	21048	299109
Sumatran	Diqing	Jicha	Late North	0.020339	22.493	15523	11721	186952
Sumatran	Diqing	Cishan	Late North	0.008496	8.948	6466	5714	88469
Sumatran	Diqing	SS14	Late North	0.008211	16.096	54051	48019	734501
Sumatran	Diqing	Xuecheng	Late North	0.008047	13.036	21556	19180	295283
Sumatran	Rongchang	Haimenkou	Late North	0.01403	26.51	27977	22690	376832
Sumatran	Rongchang	Jicha	Late North	0.025691	32.289	18685	12660	234525
Sumatran	Rongchang	Cishan	Late North	0.012086	15.583	7729	6382	111449
Sumatran	Rongchang	SS14	Late North	0.011731	25.122	65054	54171	927679
Sumatran	Rongchang	Xuecheng	Late North	0.011487	22.716	25648	21385	371122
Sumatran	Bama	Haimenkou	Late North	0.000174	0.334	24866	24801	373111
Sumatran	Bama	Jicha	Late North	0.015561	21.521	16979	13365	232198
Sumatran	Bama	Cishan	Late North	0.005832	8.522	7139	6495	110399
Sumatran	Bama	SS14	Late North	0.006309	16.161	60479	54680	919070
Sumatran	Bama	Xuecheng	Late North	0.005525	12.389	23835	21804	367626
Sumatran	Luchuan	Haimenkou	Late North	0.001159	2.125	25359	24922	376848
Sumatran	Luchuan	Jicha	Late North	0.016427	22.767	17297	13444	234533
Sumatran	Luchuan	Cishan	Late North	0.006631	9.323	7290	6551	111451
Sumatran	Luchuan	SS14	Late North	0.006589	17.028	61454	55341	927729
Sumatran	Luchuan	Xuecheng	Late North	0.006518	14.426	24351	21932	371142
Sumatran	Wuzhishan	Haimenkou	Late North	0.001622	3.266	25399	24787	376862
Sumatran	Wuzhishan	Jicha	Late North	0.015395	21.805	17162	13551	234547
Sumatran	Wuzhishan	Cishan	Late North	0.006062	8.999	7240	6564	111456
Sumatran	Wuzhishan	SS14	Late North	0.006247	16.492	61217	55420	927778
Sumatran	Wuzhishan	Xuecheng	Late North	0.005704	13.796	24148	22030	371160
Sumatran	Jiangquhai	Miaodigou	Late North	0.011863	31.475	71881	59691	1027557
Sumatran	Jinhua	Miaodigou	Late North	0.011399	30.256	72105	60389	1027737
Sumatran	Meishan	Miaodigou	Late North	0.011691	31.755	71834	59819	1027773
Sumatran	Erhualian	Miaodigou	Late North	0.012726	32.468	64389	54625	767262
Sumatran	Tongcheng	Miaodigou	Late North	0.008796	26.33	69124	60085	1027606
Sumatran	Wannan	Miaodigou	Late North	0.011456	34.091	70694	58937	1026318
Sumatran	Min	Miaodigou	Late North	0.006902	24.067	65644	58549	1027836
Sumatran	Nanyang	Miaodigou	Late North	0.007481	23.93	63094	56413	893034
Sumatran	Hetao	Miaodigou	Late North	0.010555	29.441	70521	59673	1027817
Sumatran	Bamei	Miaodigou	Late North	0.009466	27.028	70117	60388	1027834
Sumatran	Laiwu	Miaodigou	Late North	0.011687	31.53	71454	59442	1027799
Sumatran	Rongchang	Miaodigou	Late North	0.006218	18.314	68328	61937	1027714
Sumatran	Sichuan Tibetan	Miaodigou	Late North	0.00486	17.088	66985	61990	1027835
Sumatran	Yunnan Tibetan	Miaodigou	Late North	0.004497	15.377	66079	61457	1027838
Sumatran	Gansu Tibetan	Miaodigou	Late North	0.007816	21.963	69243	61210	1027836
Sumatran	Tibet Tibetan	Miaodigou	Late North	0.004052	14.494	65947	61783	1027805
Sumatran	Ganzi	Miaodigou	Late North	0.004015	9.771	55874	52687	793850
Sumatran	Aba	Miaodigou	Late North	0.006443	16.369	56470	51410	785516
Sumatran	Gannan	Miaodigou	Late North	0.009187	19.711	60611	53186	808317
Sumatran	Linzhi	Miaodigou	Late North	0.004241	10.453	51542	48388	743696
Sumatran	Diqing	Miaodigou	Late North	0.003759	10.184	57440	54368	817143
Sumatran	Bama	Miaodigou	Late North	0.00281	9.903	64434	61572	1018310
Sumatran	Luchuan	Miaodigou	Late North	0.002956	10.633	65314	62276	1027775
Sumatran	Wuzhishan	Miaodigou	Late North	0.002909	11.47	65256	62266	1027833
Note:The analysis primarily discusses the relationship between contemporary domestic pigs in East Asia and the Late North, in comparison to other ancient samples from East Asia. Therefore, modern samples from West Eurasia, as well as ancient wild boars from Xinjiang who are believed to be more closely related to West Eurasian populations, were not used in the analysis.
