# Supplementary material for: Ancient Genomics Reveals the Origin, Dispersal, and Human Management of East Asian Domestic Pigs
Source: Mol Biol Evol. 2025 Sep 25;42(9):msaf214. doi: 10.1093/molbev/msaf214 (PMC12461208; doi:10.1093/molbev/msaf214)
Supplement: msaf214_Supplementary_Data [file msaf214_supplementary_data.zip › Supplementary Table S4 .xlsx]

## Sheet: (A)Mia+Hai
Table S4. The results of qpAdm modeling.
(A)The results of qpAdm modeling of domestic pigs in China (excluding Southern China) with Miaodigou, Haimenkou, West comercial.
Sources: Miaodigou, Haimenkou, West comercial
Group	Breeds/pop.	Miaodigou_ratio	Haimenkou_ratio	West commercial_ratio	stdr1	stdr2	stdr3	P-value	Model type	Used for plotting
North	Bamei	-0.838	1.838	0	0.24	0.24	0	0	two-way	No
	Bamei	0.819	0	0.181	0.008	0	0.008	1.42159e-16	two-way	No
	Bamei	0	0.885	0.115	0	0.01	0.01	9.29504e-17	two-way	No
	Bamei	0.516	0.326	0.158	0.045	0.048	0.009	0.42956	three-way	Yes
	Hetao	-1.904	2.904	0	0.321	0.321	0	0	two-way	No
	Hetao	0.75	0	0.25	0.009	0	0.009	2.51497e-06	two-way	No
	Hetao	0	0.829	0.171	0	0.011	0.011	9.85799e-24	two-way	No
	Hetao	0.573	0.201	0.226	0.042	0.046	0.011	0.523798	three-way	Yes
	Laiwu	-2.139	3.139	0	0.368	0.368	0	0	two-way	No
	Laiwu	0.76	0	0.24	0.01	0	0.01	0.237632	two-way	Yes
	Laiwu	0	0.818	0.182	0	0.013	0.013	0	two-way	No
	Laiwu	0.705	0.064	0.232	0.049	0.051	0.011	0.613072	three-way	No
	Min	-7.312	8.312	0	0.783	0.783	0	0	two-way	No
	Min	0.378	0	0.622	0.009	0	0.009	0.341948	two-way	Yes
	Min	0	0.397	0.603	0	0.011	0.011	0	two-way	No
	Min	0.399	-0.024	0.625	0.029	0.031	0.01	0.847322	three-way	No
	Nanyang	-4.634	5.634	0	0.511	0.511	0	4.05494e-29	two-way	No
	Nanyang	0.515	0	0.485	0.01	0	0.01	8.05465e-14	two-way	No
	Nanyang	0	0.574	0.426	0	0.011	0.011	1.96787e-13	two-way	No
	Nanyang	0.351	0.192	0.456	0.038	0.041	0.011	0.188222	three-way	Yes
Yangtze	Tongcheng	0.397	0.603	0	0.052	0.052	0	0.00633195	two-way	No
	Tongcheng	0.939	0	0.061	0.005	0	0.005	0	two-way	No
	Tongcheng	0	1.012	-0.012	0	0.008	0.008	2.08968e-11	two-way	No
	Tongcheng	0.492	0.482	0.025	0.05	0.053	0.007	0.639783	three-way	Yes
	Jiangquhai	0.442	0.558	0	0.073	0.073	0	1.71636e-20	two-way	No
	Jiangquhai	0.874	0	0.126	0.009	0	0.009	2.04863e-07	two-way	No
	Jiangquhai	0	0.954	0.046	0	0.012	0.012	9.81136e-24	two-way	No
	Jiangquhai	0.685	0.203	0.112	0.051	0.056	0.011	0.864214	three-way	Yes
	Jinhua	0.622	0.378	0	0.046	0.046	0	0.626877	two-way	Yes
	Jinhua	0.975	0	0.025	0.005	0	0.005	1.87537e-18	two-way	No
	Jinhua	0	1.05	-0.05	0	0.008	0.008	2.02183e-16	two-way	No
	Jinhua	0.619	0.381	0	0.054	0.058	0.007	0.405182	three-way	No
	Meishan	0.392	0.608	0	0.083	0.083	0	3.8262e-15	two-way	No
	Meishan	0.892	0	0.108	0.008	0	0.008	1.30868e-09	two-way	No
	Meishan	0	0.971	0.029	0	0.011	0.011	3.89378e-19	two-way	No
	Meishan	0.624	0.286	0.09	0.051	0.055	0.01	0.766372	three-way	Yes
	Erhualian	0.771	0.229	0	0.154	0.154	0	4.43786e-23	two-way	Yes
	Erhualian	-0.027	0	1.027	0.005	0	0.005	0	two-way	No
	Erhualian	0	1.118	-0.118	0	0.01	0.01	2.15366e-05	two-way	No
	Erhualian	0.329	0.758	-0.087	0.073	0.08	0.01	0.0127939	three-way	No
	Wannan	-0.453	1.453	0	0.376	0.376	0	0	two-way	No
	Wannan	0.864	0	0.136	0.006	0	0.006	0.0560436	two-way	Yes
	Wannan	0	0.944	0.056	0	0.009	0.009	0	two-way	No
	Wannan	0.831	0.037	0.133	0.051	0.056	0.009	0.143186	three-way	No
Southwest	Gansu Tibetan	0.299	0.701	0	0.06	0.06	0	1.4564e-08	two-way	No
	Gansu Tibetan	0.922	0	0.078	0.006	0	0.006	0	two-way	No
	Gansu Tibetan	0	0.991	0.009	0	0.008	0.008	3.81251e-13	two-way	No
	Gansu Tibetan	0.453	0.503	0.044	0.048	0.051	0.007	0.0229445	three-way	Yes
	Sichuan Tibetan	0.374	0.626	0	0.06	0.06	0	3.29832e-09	two-way	Yes
	Sichuan Tibetan	0.98	0	0.02	0.004	0	0.004	0	two-way	No
	Sichuan Tibetan	0	1.056	-0.056	0	0.007	0.007	0.00140292	two-way	No
	Sichuan Tibetan	0.234	0.804	-0.038	0.056	0.06	0.007	0.206004	three-way	No
	Yunnan Tibetan	-0.001	1.001	0	0.061	0.061	0	0.00276127	two-way	No
	Yunnan Tibetan	0.912	0	0.088	0.005	0	0.005	0	two-way	No
	Yunnan Tibetan	0	0.981	0.019	0	0.007	0.007	0.0438536	two-way	No
	Yunnan Tibetan	0.114	0.86	0.026	0.057	0.061	0.008	0.0896037	three-way	Yes
	Tibet Tibetan	-0.444	1.444	0	0.103	0.103	0	2.18395e-13	two-way	No
	Tibet Tibetan	0.848	0	0.152	0.006	0	0.006	0	two-way	No
	Tibet Tibetan	0	0.919	0.081	0	0.008	0.008	0.0272209	two-way	No
	Tibet Tibetan	0.121	0.787	0.091	0.054	0.059	0.009	0.0826753	three-way	Yes
	Gannan	0.412	0.588	0	0.079	0.079	0	0.000415197	two-way	No
	Gannan	0.921	0	0.079	0.011	0	0.011	1.88049e-21	two-way	No
	Gannan	0	0.993	0.007	0	0.014	0.014	5.12408e-09	two-way	No
	Gannan	0.49	0.463	0.046	0.07	0.076	0.013	0.026017	three-way	Yes
	Ganzi	0.245	0.755	0	0.071	0.071	0	5.7611e-06	two-way	Yes
	Ganzi	0.976	0	0.024	0.008	0	0.008	0	two-way	No
	Ganzi	0	1.053	-0.053	0	0.011	0.011	0.003396	two-way	No
	Ganzi	0.121	0.923	-0.044	0.085	0.092	0.012	0.00310498	three-way	No
	Aba	0.088	0.912	0	0.082	0.082	0	0.00575029	two-way	No
	Aba	0.895	0	0.105	0.01	0	0.01	0	two-way	No
	Aba	0	0.985	0.015	0	0.013	0.013	0.00493939	two-way	No
	Aba	0.179	0.79	0.031	0.084	0.092	0.014	0.0146171	three-way	Yes
	Diqing	-0.21	1.21	0	0.096	0.096	0	6.64e-05	two-way	No
	Diqing	0.815	0	0.185	0.013	0	0.013	0	two-way	No
	Diqing	0	0.931	0.069	0	0.015	0.015	0.0290019	two-way	Yes
	Diqing	-0.019	0.951	0.068	0.083	0.093	0.017	0.0113333	three-way	No
	Linzhi	-0.023	1.023	0	0.116	0.116	0	8.04618e-07	two-way	No
	Linzhi	0.867	0	0.133	0.011	0	0.011	0	two-way	No
	Linzhi	0	0.933	0.067	0	0.013	0.013	0.0661142	two-way	Yes
	Linzhi	0.195	0.724	0.08	0.069	0.074	0.013	0.613839	three-way	No
	Rongchang	0.365	0.635	0	0.053	0.053	0	0.00302142	two-way	Yes
	Rongchang	0.98	0	0.02	0.005	0	0.005	0	two-way	No
	Rongchang	0	1.048	-0.048	0	0.008	0.008	0.000796972	two-way	No
	Rongchang	0.277	0.751	-0.027	0.061	0.066	0.008	0.35988	three-way	No

## Sheet: (B)Late+Hai
(B) The results of qpAdm modeling of domestic pigs in China (excluding Southern China) with Late North, Haimenkou, West comercial.
Sources: Late North, Haimenkou, West comercial
Group	Breeds/pop.	Late North_ratio	Haimenkou_ratio	West commercial_ratio	stdr1	stdr2	stdr3	P-value	Model type	Used for plotting
North	Bamei	-0.373	1.373	0	0.253	0.253	0	0	two-way	No
	Bamei	0.819	0	0.181	0.008	0	0.008	0	two-way	No
	Bamei	0	0.885	0.115	0	0.01	0.01	9.29504e-17	two-way	No
	Bamei	0.457	0.399	0.144	0.037	0.039	0.009	0.0543014	three-way	Yes
	Hetao	-1.557	2.557	0	0.326	0.326	0	0	two-way	No
	Hetao	0.739	0	0.261	0.009	0	0.009	6.38964e-25	two-way	No
	Hetao	0	0.829	0.171	0	0.011	0.011	9.85799e-24	two-way	No
	Hetao	0.511	0.277	0.212	0.032	0.035	0.01	0.0826684	three-way	Yes
	Laiwu	-1.92	2.92	0	0.39	0.39	0	0	two-way	No
	Laiwu	0.766	0	0.234	0.01	0	0.01	7.19522e-09	two-way	No
	Laiwu	0	0.818	0.182	0	0.013	0.013	0	two-way	No
	Laiwu	0.634	0.151	0.215	0.033	0.035	0.01	0.90125	three-way	Yes
	Min	-8.703	9.703	0	1.008	1.008	0	0	two-way	No
	Min	0.377	0	0.623	0.009	0	0.009	0.00442223	two-way	No
	Min	0	0.397	0.603	0	0.011	0.011	0	two-way	No
	Min	0.361	0.024	0.615	0.022	0.023	0.01	0.225926	three-way	Yes
	Nanyang	-5.047	6.047	0	0.567	0.567	0	0	two-way	No
	Nanyang	0.49	0	0.51	0.01	0	0.01	0	two-way	No
	Nanyang	0	0.574	0.426	0	0.011	0.011	1.96787e-13	two-way	No
	Nanyang	0.3	0.253	0.448	0.032	0.035	0.011	0.00856678	three-way	Yes
Yangtze	Tongcheng	0.403	0.597	0	0.046	0.046	0	0.0727567	two-way	Yes
	Tongcheng	0.957	0	0.043	0.005	0	0.005	0	two-way	No
	Tongcheng	0	1.012	-0.012	0	0.008	0.008	2.08968e-11	two-way	No
	Tongcheng	0.436	0.551	0.013	0.044	0.047	0.006	0.195135	three-way	No
	Jiangquhai	0.489	0.511	0	0.059	0.059	0	3.28094e-17	two-way	No
	Jiangquhai	0.876	0	0.124	0.009	0	0.009	3.7132e-29	two-way	No
	Jiangquhai	0	0.954	0.046	0	0.012	0.012	9.81136e-24	two-way	No
	Jiangquhai	0.613	0.291	0.096	0.037	0.041	0.01	0.382282	three-way	Yes
	Jinhua	0.588	0.412	0	0.038	0.038	0	0.0244623	two-way	Yes
	Jinhua	0.983	0	0.017	0.005	0	0.005	0	two-way	No
	Jinhua	0	1.05	-0.05	0	0.008	0.008	2.02183e-16	two-way	No
	Jinhua	0.554	0.461	-0.015	0.043	0.046	0.006	0.192133	three-way	No
	Meishan	0.421	0.579	0	0.061	0.061	0	1.26113e-12	two-way	No
	Meishan	0.899	0	0.101	0.008	0	0.008	0	two-way	No
	Meishan	0	0.971	0.029	0	0.011	0.011	3.89378e-19	two-way	No
	Meishan	0.557	0.369	0.075	0.04	0.044	0.009	0.203061	three-way	Yes
	Erhualian	0.449	0.551	0	0.056	0.056	0	0	two-way	Yes
	Erhualian	1.024	0	-0.024	0.005	0	0.005	0	two-way	No
	Erhualian	0	1.118	-0.118	0	0.01	0.01	2.15366e-05	two-way	No
	Erhualian	0.288	0.803	-0.091	0.065	0.071	0.01	0.00350473	three-way	No
	Wannan	0.18	0.82	0	0.222	0.222	0	0	two-way	No
	Wannan	0.873	0	0.127	0.006	0	0.006	2.63763e-10	two-way	No
	Wannan	0	0.944	0.056	0	0.009	0.009	0	two-way	No
	Wannan	0.74	0.148	0.113	0.035	0.037	0.007	0.00649964	three-way	Yes
Southwest	Gansu Tibetan	0.317	0.683	0	0.05	0.05	0	4.38059e-07	two-way	No
	Gansu Tibetan	0.931	0	0.069	0.005	0	0.005	0	two-way	No
	Gansu Tibetan	0	0.991	0.009	0	0.008	0.008	3.81251e-13	two-way	No
	Gansu Tibetan	0.388	0.581	0.031	0.041	0.044	0.007	0.0016612	three-way	Yes
	SIchuan Tibetan	0.259	0.741	0	0.053	0.053	0	3.58583e-14	two-way	Yes
	SIchuan Tibetan	1.001	0	-0.001	0.003	0	0.003	0	two-way	No
	SIchuan Tibetan	0	1.056	-0.056	0	0.007	0.007	0.00140292	two-way	No
	SIchuan Tibetan	0.202	0.843	-0.045	0.051	0.054	0.006	0.13099	three-way	No
	Yunnan Tibetan	0.026	0.974	0	0.057	0.057	0	0.00301704	two-way	No
	Yunnan Tibetan	0.921	0	0.079	0.005	0	0.005	0	two-way	No
	Yunnan Tibetan	0	0.981	0.019	0	0.007	0.007	0.0438536	two-way	No
	Yunnan Tibetan	0.092	0.885	0.023	0.052	0.054	0.007	0.0694011	three-way	Yes
	Tibet Tibetan	-0.334	1.334	0	0.093	0.093	0	6.60288e-17	two-way	No
	Tibet Tibetan	0.832	0	0.168	0.007	0	0.007	0	two-way	No
	Tibet Tibetan	0	0.919	0.081	0	0.008	0.008	0.0272209	two-way	No
	Tibet Tibetan	0.098	0.814	0.088	0.048	0.052	0.008	0.0592005	three-way	Yes
	Gannan	0.392	0.608	0	0.068	0.068	0	0.000951756	two-way	No
	Gannan	0.913	0	0.087	0.012	0	0.012	0	two-way	No
	Gannan	0	0.993	0.007	0	0.014	0.014	5.12408e-09	two-way	No
	Gannan	0.433	0.529	0.037	0.062	0.066	0.013	0.00976954	three-way	Yes
	Ganzi	0.184	0.816	0	0.063	0.063	0	7.45634e-07	two-way	Yes
	Ganzi	0.962	0	0.038	0.008	0	0.008	0	two-way	No
	Ganzi	0	1.053	-0.053	0	0.011	0.011	0.003396	two-way	No
	Ganzi	0.096	0.951	-0.047	0.072	0.078	0.011	0.00246149	three-way	No
	Aba	0.095	0.905	0	0.077	0.077	0	0.00545291	two-way	No
	Aba	0.892	0	0.108	0.011	0	0.011	0	two-way	No
	Aba	0	0.985	0.015	0	0.013	0.013	0.00493939	two-way	No
	Aba	0.151	0.822	0.026	0.076	0.081	0.013	0.01	three-way	Yes
	Diqing	-0.189	1.189	0	0.091	0.091	0	4.04801e-05	two-way	No
	Diqing	0.778	0	0.222	0.013	0	0.013	0	two-way	No
	Diqing	0	0.931	0.069	0	0.015	0.015	0.0290019	two-way	Yes
	Diqing	-0.029	0.962	0.068	0.077	0.085	0.016	0.0124656	three-way	No
	Linzhi	0.044	0.956	0	0.089	0.089	0	8.6103e-07	two-way	No
	Linzhi	0.84	0	0.16	0.011	0	0.011	0	two-way	No
	Linzhi	0	0.933	0.067	0	0.013	0.013	0.0661142	two-way	Yes
	Linzhi	0.176	0.747	0.077	0.063	0.068	0.013	0.560989	three-way	No
	Rongchang	0.299	0.701	0	0.052	0.052	0	1.86593e-05	two-way	Yes
	Rongchang	0.99	0	0.01	0.005	0	0.005	0	two-way	No
	Rongchang	0	1.048	-0.048	0	0.008	0.008	0.000796972	two-way	No
	Rongchang	0.243	0.791	-0.034	0.056	0.059	0.008	0.230096	three-way	No

## Sheet: (C)South
(C) The results of qpAdm modeling of domestic pigs in Southern China.
Sources: Miaodigou, Haimenkou, Sumatran, West commercial
Group	Breeds/pop.	Miaodigou_ratio	Haimenkou_ratio	Sumatran_ratio	West commercial_ratio	stdr1	stdr2	stdr3	stdr4	P-value	Model type	Used for plotting
South	Bama	-0.191	1.191	0	0	0.061	0.061	0	0	0.00471372	two-way	No
	Bama	0.818	0	0.182	0	0.007	0	0.007	0	0	two-way	No
	Bama	0.918	0	0	0.082	0.006	0	0	0.006	0	two-way	No
	Bama	0	0.957	0.043	0	0	0.011	0.011	0	0.606867	two-way	Yes
	Bama	0	1.008	0	-0.008	0	0.008	0	0.008	2.64459e-05	two-way	No
	Bama	0	0	0.030	0.970	0	0	0.013	0.013	0	two-way	No
	Bama	0.071	0.875	0.054	0	0.082	0.094	0.016	0	0.552007	three-way	No
	Bama	-0.306	1.338	0	-0.032	0.089	0.096	0	0.012	0.138724	three-way	No
	Bama	0.766	0	0.166	0.068	0.007	0	0.006	0.005	0.000480091	three-way	No
	Bama	0	0.964	0.043	-0.007	0	0.014	0.011	0.008	0.552829	three-way	No
	Luchuan	-0.204	1.204	0	0	0.080	0.080	0	0	1.7009e-19	two-way	No
	Luchuan	0.816	0	0.184	0	0.007	0	0.007	0	3.55221e-12	two-way	No
	Luchuan	0.979	0	0	0.021	0.004	0	0	0.004	0	two-way	No
	Luchuan	0	0.936	0.064	0	0	0.011	0.011	0	2.46807e-10	two-way	No
	Luchuan	0	1.055	0	-0.055	0	0.007	0	0.007	6.33789e-08	two-way	No
	Luchuan	0	0	1.117	-0.117	0	0	0.009	0.009	0	two-way	No
	Luchuan	0.505	0.363	0.132	0	0.058	0.066	0.011	0	0.474732	three-way	Yes
	Luchuan	-0.397	1.481	0	-0.084	0.099	0.108	0	0.012	0.0296967	three-way	No
	Luchuan	0.795	0	0.180	0.024	0.007	0	0.007	0.004	1.68963e-05	three-way	No
	Luchuan	0	0.992	0.057	-0.049	0	0.015	0.012	0.007	0.335492	three-way	No
	Wuzhishan	-0.292	1.292	0	0	0.067	0.067	0	0	0.096407	two-way	No
	Wuzhishan	0.815	0	0.185	0	0.007	0	0.007	0	0	two-way	No
	Wuzhishan	0.903	0	0	0.097	0.006	0	0	0.006	0	two-way	No
	Wuzhishan	0	0.958	0.042	0	0	0.011	0.011	0	0.0112201	two-way	No
	Wuzhishan	0	0.982	0	0.018	0	0.008	0	0.008	2.21898e-06	two-way	No
	Wuzhishan	0	0	0.093	0.907	0	0	0.012	0.012	0	two-way	No
	Wuzhishan	-0.235	1.223	0.011	0	0.098	0.113	0.019	0	0.191045	three-way	No
	Wuzhishan	-0.324	1.331	0	-0.007	0.089	0.097	0	0.012	0.0512406	three-way	No
	Wuzhishan	0.743	0	0.166	0.091	0.007	0	0.006	0.005	6.72976e-05	three-way	No
	Wuzhishan	0	0.929	0.047	0.024	0	0.014	0.011	0.008	0.280836	three-way	Yes
Sources: Late North, Haimenkou, Sumatran, West commercial
Group	Breeds/pop.	Late North_ratio	Haimenkou_ratio	Sumatran_ratio	West commercial_ratio	stdr1	stdr2	stdr3	stdr4	P-value	Model type	Used for plotting
South	Bama	-0.210	1.210	0	0	0.062	0.062	0	0	0.0242676	two-way	No
	Bama	0.802	0	0.198	0	0.005	0	0.005	0	2.5682e-26	two-way	No
	Bama	0.898	0	0	0.102	0.007	0	0	0.007	0	two-way	No
	Bama	0	0.957	0.043	0	0	0.011	0.011	0	0.606867	two-way	Yes
	Bama	0	1.008	0	-0.008	0	0.008	0	0.008	2.64459e-05	two-way	No
	Bama	0	0	0.030	0.970	0	0	0.013	0.013	0	two-way	No
	Bama	0.090	0.851	0.059	0	0.100	0.117	0.020	0	0.531876	three-way	No
	Bama	-0.272	1.297	0	-0.024	0.074	0.079	0	0.010	0.225129	three-way	No
	Bama	0.761	0	0.184	0.055	0.006	0	0.005	0.005	0.000218303	three-way	No
	Bama	0	0.964	0.043	-0.007	0	0.014	0.011	0.008	0.552829	three-way	No
	Luchuan	-0.279	1.279	0	0	0.080	0.080	0	0	4.0637e-17	two-way	No
	Luchuan	0.799	0	0.201	0	0.006	0	0.006	0	1.78003e-07	two-way	No
	Luchuan	0.987	0	0	0.013	0.004	0	0	0.004	0	two-way	No
	Luchuan	0	0.936	0.064	0	0	0.011	0.011	0	2.46807e-10	two-way	No
	Luchuan	0	1.055	0	-0.055	0	0.007	0	0.007	6.33789e-08	two-way	No
	Luchuan	0	0	1.117	-0.117	0	0	0.009	0.009	0	two-way	No
	Luchuan	0.617	0.221	0.163	0	0.066	0.077	0.013	0	0.635326	three-way	Yes
	Luchuan	-0.349	1.423	0	-0.074	0.080	0.086	0	0.010	0.0651926	three-way	No
	Luchuan	0.791	0	0.199	0.010	0.006	0	0.006	0.004	1.54237e-06	three-way	No
	Luchuan	0	0.992	0.057	-0.049	0	0.015	0.012	0.007	0.335492	three-way	No
	Wuzhishan	-0.292	1.292	0	0	0.066	0.066	0	0	0.190548	two-way	No
	Wuzhishan	0.796	0	0.204	0	0.005	0	0.005	0	0	two-way	No
	Wuzhishan	0.879	0	0	0.121	0.004	0	0	0.004	0	two-way	No
	Wuzhishan	0	0.958	0.042	0	0	0.011	0.011	0	0.0112201	two-way	No
	Wuzhishan	0	0.982	0	0.018	0	0.008	0	0.008	2.21898e-06	two-way	No
	Wuzhishan	0	0	0.093	0.907	0	0	0.012	0.012	0	two-way	No
	Wuzhishan	-0.299	1.303	-0.005	0	0.126	0.146	0.024	0	0.241555	three-way	No
	Wuzhishan	-0.288	1.287	0	0.001	0.074	0.079	0	0.010	0.0922048	three-way	No
	Wuzhishan	0.738	0	0.184	0.078	0.006	0	0.005	0.005	1.13231e-05	three-way	No
	Wuzhishan	0	0.929	0.047	0.024	0	0.014	0.011	0.008	0.280836	three-way	Yes

## Sheet: （D）Sumatran as a source for all
(D) The results of using Sumatran as a source to model all modern Chinese domestic pigs and the ancient domestic pigs from Haimenkou.
Right Pop.	Verrucosus, Barbatus, NearEast, North-1,Xuecheng
Group	Breeds/pop.	LateNorthratio	Sumatranratio	Westcommercial_ratio	stdr1	stdr2	stdr3	P-value	Modeltype
Ancient Southwest	Haimenkou	0.844	0.156	0	0.007	0.007	0	0	two-way
		0.929	0	0.071	0.004	0	0.004	0	two-way
		0	0.078	0.922	0	0.112	0.112	0	two-way
		0.778	0.150	0.072	0.008	0.007	0.004	0.00586402	three-way
North	Bamei	0.920	0.080	0	0.003	0.003	0	0	two-way
		0.803	0	0.197	0.010	0	0.010	0	two-way
		0	-0.018	1.018	0	0.009	0.009	0	two-way
		0.767	0.069	0.165	0.008	0.003	0.008	0.00635182	three-way
	Hetao	0.935	0.065	0	0.003	0.003	0	0	two-way
		0.720	0	0.280	0.009	0	0.009	0	two-way
		0	-0.023	1.023	0	0.008	0.008	0	two-way
		0.726	0.037	0.237	0.008	0.003	0.009	0.037576	three-way
	Laiwu	0.955	0.045	0	0.003	0.003	0	0	two-way
		0.753	0	0.247	0.010	0	0.010	4.40707e-21	two-way
		0	-0.010	1.010	0	0.008	0.008	0	two-way
		0.743	0.031	0.226	0.009	0.003	0.009	0.482301	three-way
	Min	0.899	0.101	0	0.004	0.004	0	0	two-way
		0.374	0	0.626	0.009	0	0.009	0.00067478	two-way
		0	-0.016	1.016	0	0.004	0.004	0	two-way
		0.378	0.007	0.615	0.008	0.002	0.009	0.00444679	three-way
	Nanyang	0.893	0.10	0	0.004	0.004	0	0	two-way
		0.468	0	0.532	0.010	0	0.010	0	two-way
		0	0.015	0.985	0	0.005	0.005	0	two-way
		0.492	0.037	0.471	0.009	0.003	0.010	0.0359013	three-way
Yangtze	Tongcheng	0.916	0.084	0	0.003	0.003	0	3.95021e-28	two-way
		0.960	0	0.040	0.005	0	0.005	0	two-way
		0	-0.143	1.143	0	0.013	0.013	0	two-way
		0.870	0.086	0.045	0.005	0.003	0.004	0.0197024	three-way
	Jiangquhai	0.940	0.060	0	0.004	0.004	0	0	two-way
		0.863	0	0.137	0.009	0	0.009	0	two-way
		0	-0.070	1.070	0	0.010	0.010	0	two-way
		0.837	0.050	0.113	0.008	0.004	0.008	0.1474	three-way
	Jinhua	0.911	0.089	0	0.004	0.004	0	0.0284765	two-way
		0.991	0	0.009	0.004	0	0.004	0	two-way
		0	-0.189	1.189	0	0.015	0.015	0	two-way
		0.909	0.090	0.001	0.005	0.004	0.004	0.00388027	three-way
	Meishan	0.933	0.067	0	0.004	0.004	0	0	two-way
		0.887	0	0.113	0.008	0	0.008	0	two-way
		0	-0.074	1.074	0	0.012	0.012	0	two-way
		0.854	0.058	0.087	0.007	0.004	0.007	0.00374804	three-way
	Erhualian	0.878	0.122	0	0.004	0.004	0	0	two-way
		1.058	0	-0.058	0.006	0	0.006	0	two-way
		0	1.107	-0.107	0	0.499	0.499	0	two-way
		0.958	0.119	-0.076	0.006	0.004	0.005	3.49432e-08	three-way
	Wannan	0.961	0.039	0	0.004	0.004	0	0	two-way
		0.867	0	0.133	0.006	0	0.006	6.15948e-14	two-way
		0	-0.163	1.163	0	0.013	0.013	0	two-way
		0.850	0.027	0.124	0.006	0.003	0.005	0.404749	three-way
Southwest	GansuTibetan	0.897	0.103	0	0.003	0.003	0	0	two-way
		0.924	0	0.076	0.006	0	0.006	0	two-way
		0	-0.080	1.080	0	0.011	0.011	0	two-way
		0.844	0.098	0.058	0.005	0.003	0.005	5.25579e-08	three-way
	SichuanTibetan	0.867	0.133	0	0.004	0.004	0	1.43259e-07	two-way
		1.011	0	-0.011	0.003	0	0.003	0	two-way
		0	-0.201	1.201	0	0.014	0.014	0	two-way
		0.867	0.135	-0.002	0.004	0.004	0.002	1.06727e-08	three-way
	YunnanTibetan	0.858	0.142	0	0.003	0.003	0	0	two-way
		0.923	0	0.077	0.006	0	0.006	0	two-way
		0	-0.049	1.049	0	0.009	0.009	0	two-way
		0.796	0.134	0.069	0.005	0.003	0.004	7.62802e-07	three-way
	TibetTibetan	0.852	0.148	0	0.003	0.003	0	0	two-way
		0.798	0	0.202	0.010	0	0.010	0	two-way
		0	-0.029	1.029	0	0.008	0.008	0	two-way
		0.745	0.125	0.130	0.005	0.003	0.005	5.91954e-06	three-way
	Gannan	0.911	0.089	0	0.005	0.005	0	3.65892e-05	two-way
		0.923	0	0.077	0.013	0	0.013	0	two-way
		0	0.008	0.992	0	0.013	0.013	0	two-way
		0.880	0.079	0.040	0.012	0.005	0.011	0.00812043	three-way
	Ganzi	0.866	0.134	0	0.006	0.006	0	0.0472695	two-way
		0.979	0	0.021	0.009	0	0.009	0	two-way
		0	0.018	0.982	0	0.017	0.017	0	two-way
		0.883	0.129	-0.012	0.009	0.006	0.008	0.0294451	three-way
	Aba	0.891	0.109	0	0.009	0.009	0	3.05524e-08	two-way
		0.914	0	0.086	0.011	0	0.011	0	two-way
		0	0.020	0.980	0	0.012	0.012	0	two-way
		0.849	0.097	0.055	0.011	0.006	0.010	0.0790607	three-way
	Diqing	0.852	0.148	0	0.005	0.005	0	1.73434e-16	two-way
		0.779	0	0.221	0.015	0	0.015	0	two-way
		0	0.092	0.908	0	0.011	0.011	0	two-way
		0.769	0.125	0.106	0.012	0.006	0.013	0.0243471	three-way
	Linzhi	0.886	0.114	0	0.005	0.005	0	1.3172e-24	two-way
		0.842	0	0.158	0.012	0	0.012	0	two-way
		0	0.089	0.911	0	0.012	0.012	0	two-way
		0.793	0.095	0.112	0.011	0.005	0.011	0.292641	three-way
	Rongchang	0.872	0.128	0	0.004	0.004	0	0.00234525	two-way
		0.994	0	0.006	0.005	0	0.005	0	two-way
		0	-0.099	1.099	0	0.014	0.014	0	two-way
		0.866	0.129	0.005	0.006	0.004	0.004	0.000559133	three-way
South	Bama	0.800	0.200	0	0.004	0.004	0	0	two-way
		0.890	0	0.110	0.009	0	0.009	0	two-way
		0	-0.032	1.032	0	0.010	0.010	0	two-way
		0.759	0.189	0.052	0.005	0.004	0.005	3.40132e-11	three-way
	Luchuan	0.798	0.202	0	0.005	0.005	0	6.21879e-15	two-way
		1.007	0	-0.007	0.004	0	0.004	0	two-way
		0	-0.052	1.052	0	0.011	0.011	0	two-way
		0.792	0.203	0.004	0.005	0.005	0.003	1.94402e-15	three-way
	Wuzhishan	0.795	0.205	0	0.004	0.004	0	0	two-way
		0.867	0	0.133	0.010	0	0.010	0	two-way
		0	0.006	0.994	0	0.008	0.008	0	two-way
		0.738	0.187	0.075	0.005	0.004	0.005	1.86937e-12	three-way
