# Supplementary material for: Ancient Genomics Reveals the Origin, Dispersal, and Human Management of East Asian Domestic Pigs
Source: Mol Biol Evol. 2025 Sep 25;42(9):msaf214. doi: 10.1093/molbev/msaf214 (PMC12461208; doi:10.1093/molbev/msaf214)
Supplement: msaf214_Supplementary_Data [file msaf214_supplementary_data.zip › Supplementary Table S5.xlsx]

## Sheet: (A)Causitive mutation genotype 
Table S5. The analytical results on the MC1R gene and black coloration in Sus scrofa. Related to Figures 4 and S18-S20.
(A) Genotypes of of the causitive mutation (Chr6:181883 A>G) in MC1R for black colouration of Chinese domestic pigs.
Group	SampleID	POS	Before imputation			After imputation
			Genotype	Reference allel count	Alternative allel count	Genotype	GP
Outgroup	Phacochoerus	181883	na	na	na	0|0	1
Outgroup	Sumatran_WB1	181883	0/0	2	0	0|0	1
Outgroup	Sumatran_WB2	181883	na	na	na	0|0	0.998
Outgroup	Sus_barbatus1	181883	0/0	10	0	0|0	1
Outgroup	Sus_barbatus2	181883	0/0	10	0	0|0	1
Outgroup	Sus_barbatus3	181883	0/0	10	0	0|0	1
Outgroup	Sus_verrucosus	181883	0/0	13	0	0|0	1
West Eurasia	Duroc115	181883	na	na	na	0|0	1
West Eurasia	Duroc1	181883	0/0	5	0	0|0	1
West Eurasia	Iberian65	181883	0/0	4	0	0|0	1
West Eurasia	Iberian75	181883	0/0	11	0	0|0	1
West Eurasia	ItalyWB06	181883	0/0	6	0	0|0	1
West Eurasia	ItalyWB07	181883	0/0	3	0	0|0	1
West Eurasia	ItalyWB39	181883	na	na	na	0|0	1
West Eurasia	NearEWB04	181883	0/0	7	0	0|0	1
West Eurasia	NearEWB05	181883	0/0	7	0	0|0	1
West Eurasia	LargeW66	181883	0/0	12	0	0|0	1
West Eurasia	LargeW68	181883	0/0	29	0	0|0	1
West Eurasia	LargeW69	181883	0/0	18	1	0|0	1
West Eurasia	LargeW70	181883	0/0	11	0	0|0	1
Yangtze	Jinhua1	181883	1/1	0	27	1|1	1
Yangtze	Jinhua2	181883	1/1	0	21	1|1	1
Yangtze	Jinhua3	181883	1/1	0	47	1|1	1
Yangtze	JQH01	181883	na	na	na	1|1	1
Yangtze	JQH03	181883	1/1	0	3	1|1	1
Yangtze	JQH08	181883	na	na	na	0|1	1
Yangtze	Meishan38	181883	1/1	0	9	1|1	1
Yangtze	Meishan39	181883	1/1	0	9	1|1	1
Yangtze	Meishan3	181883	1/1	0	3	1|1	1
Yangtze	Meishan5	181883	1/1	0	5	1|1	1
Yangtze	Meishan7	181883	1/1	0	3	1|1	1
Yangtze	Meishan8	181883	1/1	0	4	1|1	1
Yangtze	Erhua10	181883	1/1	0	12	1|1	1
Yangtze	Erhua9	181883	1/1	0	14	1|1	1
Yangtze	ErhuaCB101	181883	1/1	0	4	1|1	1
Yangtze	ErhuaCB102	181883	1/1	0	11	1|1	1
Yangtze	Tongcheng3	181883	1/1	0	2	1|1	1
Yangtze	Tongcheng5	181883	1/1	0	2	1|1	1
Yangtze	Tongcheng6	181883	1/1	0	3	1|1	1
Yangtze	Tongcheng7	181883	1/1	0	4	1|1	1
Yangtze	Wannan61	181883	1/1	0	3	1|1	1
Yangtze	Wannan62	181883	1/1	0	5	1|1	1
Yangtze	Wannan63	181883	1/1	0	8	1|1	1
Yangtze	Wannan64	181883	1/1	0	7	1|1	1
Yangtze	Wannan65	181883	1/1	0	7	1|1	1
Yangtze	Wannan66	181883	1/1	0	1	1|1	1
North	Bamei1	181883	1/1	0	28	1|1	1
North	Bamei2	181883	1/1	0	15	1|1	1
North	Bamei3	181883	1/1	0	17	1|1	1
North	Bamei4	181883	1/1	0	19	1|1	1
North	Bamei5	181883	1/1	0	39	1|1	1
North	Min58	181883	1/1	0	4	1|1	1
North	Min74	181883	0/1	1	2	0|1	1
North	Min75	181883	1/1	0	2	1|1	0.998
North	Min76	181883	0/1	4	5	1|0	1
North	Min77	181883	0/1	5	2	0|1	1
North	Min78	181883	0/0	10	0	0|0	1
North	Nanyang51	181883	1/1	0	62	1|1	1
North	Nanyang52	181883	1/1	0	37	1|1	1
North	Nanyang53	181883	1/1	0	26	1|1	1
North	Nanyang54	181883	1/1	0	41	1|1	1
North	Nanyang56	181883	1/1	0	25	1|1	1
North	Laiwu1	181883	0/0	8	0	0|0	1
North	Laiwu2	181883	1/1	0	7	1|1	1
North	Laiwu3	181883	1/1	0	2	1|1	1
North	Laiwu4	181883	1/1	0	7	1|1	1
North	Laiwu5	181883	1/1	0	7	1|1	1
North	Hetao1	181883	na	na	na	0|0	0.507
North	Hetao2	181883	./.	0	0	0|1	0.97
North	Hetao3	181883	na	na	na	0|1	1
North	Hetao4	181883	1/1	0	1	1|1	1
North	Hetao5	181883	na	na	na	1|1	0.995
South	Luchuan1	181883	na	na	na	1|1	1
South	Luchuan2	181883	1/1	0	2	1|1	1
South	Luchuan3	181883	1/1	0	14	1|1	1
South	Luchuan4	181883	1/1	0	4	1|1	1
South	Luchuan5	181883	na	na	na	1|1	1
South	Luchuan6	181883	1/1	0	15	1|1	1
South	Bama12	181883	1/1	0	15	1|1	1
South	Bama13	181883	1/1	0	9	1|1	1
South	Bama14	181883	1/1	6	3	0|1	1
South	Bama15	181883	1/1	0	13	1|1	1
South	Bama5	181883	1/1	0	11	1|1	1
South	Wuzhishan1	181883	1/1	0	4	1|1	1
South	Wuzhishan2	181883	na	na	na	1|1	1
South	Wuzhishan3	181883	1/1	0	5	1|1	1
South	Wuzhishan4	181883	1/1	0	9	1|1	1
South	Wuzhishan5	181883	1/1	0	12	1|1	1
South	Wuzhishan6	181883	1/1	0	2	1|1	1
Southwest	Rongchang1	181883	1/1	0	42	1|1	1
Southwest	Rongchang2	181883	na	na	na	1|1	1
Southwest	Gansu Tibetan1	181883	1/1	0	14	1|1	1
Southwest	Gansu Tibetan2	181883	1/1	0	17	1|1	1
Southwest	Gansu Tibetan3	181883	1/1	0	16	1|1	1
Southwest	Gansu Tibetan4	181883	1/1	0	14	1|1	1
Southwest	Gansu Tibetan5	181883	1/1	0	15	1|1	1
Southwest	Gansu Tibetan6	181883	1/1	0	16	1|1	1
Southwest	Sichuan Tibetan1	181883	1/1	0	15	1|1	1
Southwest	Sichuan Tibetan2	181883	1/1	0	10	1|1	1
Southwest	Sichuan Tibetan3	181883	1/1	0	19	1|1	1
Southwest	Sichuan Tibetan4	181883	1/1	0	8	1|1	1
Southwest	Sichuan Tibetan5	181883	1/1	0	23	1|1	1
Southwest	Sichuan Tibetan6	181883	1/1	0	16	1|1	1
Southwest	Tibet Tibetan1	181883	1/1	0	12	1|1	1
Southwest	Tibet Tibetan2	181883	1/1	0	20	1|1	1
Southwest	Tibet Tibetan3	181883	1/1	0	9	1|1	1
Southwest	Tibet Tibetan4	181883	1/1	0	25	1|1	1
Southwest	Tibet Tibetan5	181883	1/1	0	12	1|1	1
Southwest	Tibet Tibetan6	181883	1/1	0	16	1|1	1
Southwest	Ganzi	181883	1/1	0	1	1|1	1
Southwest	Diqing	181883	0/1	2	2	1|0	1
Southwest	Linzhi	181883	na	na	na	1|1	1
Southwest	Gannan	181883	1/1	0	1	1|1	1
Southwest	Aba	181883	1/1	0	2	1|1	1
Southwest	Yunnan Tibetan1	181883	1/1	0	13	1|1	1
Southwest	Yunnan Tibetan2	181883	1/1	0	16	1|1	1
Southwest	Yunnan Tibetan3	181883	1/1	0	10	1|1	1
Southwest	Yunnan Tibetan4	181883	1/1	0	15	1|1	1
Southwest	Yunnan Tibetan5	181883	1/1	0	14	1|1	1
Southwest	Yunnan Tibetan6	181883	1/1	0	13	1|1	1
Late North	NMSS002	181883	na	na	na	1|1	1
Late North	XBSS002	181883	0/1	3	2	0|1	1
Late North	HBSS003	181883	na	na	na	1|1	0.994
Late North	HBSS004	181883	na	na	na	1|1	0.98
Late North	HBSS006	181883	na	na	na	1|1	1
Late North	HBSS010	181883	1/1	0	1	1|1	1
Late North	HBSS013	181883	1/1	0	3	1|1	1
Late North	HNSS002	181883	1/1	0	1	1|1	1
Late North	SS13	181883	1/1	0	8	1|1	1
NJSS011	NJSS011	181883	na	na	na	1|1	0.998
SS14	SS14	181883	0/0	3	0	0|0	0.999
Haimenkou	YNSS002	181883	1/1	0	1	1|1	0.999
Haimenkou	YNSS007	181883	na	na	na	0|1	0.971
Ancient-Xinjiang	XJSS003	181883	0/0	4	0	0|0	1
Ancient-Xinjiang	XJSS006	181883	0/0	2	0	0|0	1
Ancient-Xinjiang	XJSS007	181883	0/0	14	0	0|0	1
Miaodigou	SS2	181883	0/1	2	3	0|1	0.999
Miaodigou (Low GP)	SS10	181883	1/1	0	1	0|1	0.63
Cishan (Low GP)	SS24	181883	na	na	na	0|1	0.729
Cishan (Low GP)	SS26	181883	na	na	na	0|0	0.516
Cishan (Low GP)	SS17	181883	na	na	na	1|1	0.572
Cishan (Low GP)	SS23	181883	na	na	na	1|0	0.531
Jicha (Low GP)	YNSS012	181883	na	na	na	0|0	0.854
Late North (Low GP)	Shimao1	181883	na	na	na	1|1	0.6
Late North (Low GP)	Shimao2	181883	na	na	na	1|0	0.546

## Sheet: (B) Allele frequncy
(B) Frequency of the alternative allele in MC1R gene (Sscrofa11 Chr6:181883 A>G) for black coloration in Asian domestic pigs estimated using a maximum likelihood method (95% CI).
Groups	num.list	optim.p.list	upper.p.list	lower.p.list
Miaodigou	2	0.666675	0.977302	0.160821
Late North	5	0.87037	0.992128	0.539226
Haimenkou	1	0.999934	1	0.14649
SS14	1	6.6107e-05	0.694345	0
Ancient Xinjiang	3	6.6107e-05	0.303666	0
North	22	0.833291	0.925425	0.701192
Yangtze	24	0.999934	1	0.957396
Southwest	29	0.981965	0.998949	0.923038
South	14	0.962487	0.997818	0.844702
West Eurasia	11	0.0465414	0.189705	0.00271913
Outgroup	5	6.6107e-05	0.183657	0

## Sheet: (C)Allele frequncy imputed
(C) Allele frequencies calculated with imputed data.
Groups	Allele freq
Miaodigou	0.5
Late North	0.944
Haimenkou	0.75
Xuecheng	1
SS14	0
Ancient Xinjiang	0
North	0.82
Yangtze	0.981
Southwest	0.984
South	0.971
West Eurasia	0
Outgroup	0

## Sheet: (D)Ancient sample imputed
(D) Ancient Samples used for imputation.
Sample ID	avgGP	Impute
SS23	0.740608	no
SS17	0.743685	no
SS26	0.804019	no
SS24	0.83833	no
Shimao1	0.85451	no
YNSS012	0.868312	no
Shimao2	0.917428	yes
YNSS002	0.933979	yes
NJSS011	0.936516	yes
YNSS007	0.936946	yes
SS14	0.969571	yes
HBSS004	0.970873	yes
HBSS003	0.978318	yes
SS10	0.981417	yes
XJSS003	0.983496	yes
HNSS002	0.983972	yes
SS2	0.985239	yes
HBSS006	0.988054	yes
HBSS010	0.989875	yes
NMSS002	0.989899	yes
HBSS013	0.990247	yes
XJSS007	0.990277	yes
SS13	0.990994	yes
XJSS006	0.99154	yes
XBSS002	0.991855	yes

## Sheet: (E)haplotype
(E) Coordinates of the eight Mutations and Phased Haplotypes in Imputed Sequences Referenced to Sscrofa11 Chr6.
Sample_ID	Breeds/Phenotypes/Groups	Group	181459	181461	181697	181818	181825	181883	181905	182137	Haplotype Linderholm et al. 2016	Haplotype in this research
				Red in European pigs		Dominant black in European pigs		Dominant black in Chinese pigs	Dominant black in European pigs
REF			C	T	A	C	A	A	C	C
EU443644.1	Duroc	Europe	C	C	G	C	A	A	C	C	*0101	Hap_8
EU443667.1	Neijiang	Southwest China	T	C	G	C	G	G	T	T	*0201	Hap_1
KX674388.1	Hawaiian	Hawaii	C	C	G	T	G	A	C	T	*0601	Hap_7
EU443725.1	Large White	Europe	C	C	G	T	A	A	C	C	*0503	Hap_9
EU443723.1	Landrace	Europe	C	C	G	T	A	A	C	C	*0502	Hap_9
EU443685.1	Large Black	Europe	C	C	G	T	A	A	C	C	*0301	Hap_9
EU443718.1	Pietrain	Europe	C	C	G	T	A	A	C	C	*0501	Hap_9
EU443704.1	Landrace	Europe	C	C	G	T	A	A	C	C	*0501	Hap_9
EU443676.1	Yushan	Yangtze River China	T	C	G	C	G	G	T	T	*0201	Hap_1
EU443678.1	Xiangxi	Yangtze River China	T	C	G	C	G	G	T	T	*0201	Hap_1
EU443687.1	Hampshire	Europe	C	C	G	T	A	A	C	C	*0301	Hap_9
EU443645.1	Wild boar	Europe	C	C	G	C	A	A	C	C	*0101	Hap_8
EU443708.1	Landrace	Europe	C	C	G	T	A	A	C	C	*0501	Hap_9
EU443726.1	Bunte Bentheimer	Europe	C	C	G	T	A	A	C	C	*0503	Hap_9
EU443665.1	Leping	Yangtze River China	T	C	G	C	G	G	T	T	*0201	Hap_1
EU443706.1	Landrace	Europe	C	C	G	T	A	A	C	C	*0501	Hap_9
EU443675.1	Yimeng	North China	T	C	G	C	G	G	T	T	*0201	Hap_1
EU443722.1	British Lop	Europe	C	C	G	T	A	A	C	C	*0502	Hap_9
EU443699.1	Linderodssvin	Europe	C	C	G	T	A	A	C	C	*0501	Hap_9
EU443680.1	Min	North China	C	C	G	T	A	A	C	C	*0202	Hap_9
EU443660.1	Bamei	North China	T	C	G	C	G	G	T	T	*0201	Hap_1
EU443712.1	Landrace	Europe	C	C	G	T	A	A	C	C	*0501	Hap_9
EU443689.1	Creole	Europe	C	C	G	T	A	A	C	C	*0301	Hap_9
KX674381.1	Hawaiian	Hawaii	C	C	G	T	A	A	C	C	*0501	Hap_9
EU443653.1	Wild boar	Europe	C	C	G	C	A	A	C	C	*0101	Hap_8
EU443711.1	Landrace	Europe	C	C	G	T	A	A	C	C	*0501	Hap_9
EU443721.1	Large White	Europe	C	C	G	T	A	A	C	C	*0501	Hap_9
EU443677.1	Tibet	Southwest China	T	C	G	C	G	G	T	T	*0201	Hap_1
EU443710.1	Landrace	Europe	C	C	G	T	A	A	C	C	*0501	Hap_9
EU443703.1	Tamworth	Europe	C	C	G	T	A	A	C	C	*0501	Hap_9
EU443695.1	Berkshire	Europe	C	C	G	T	A	A	C	C	*0501	Hap_9
EU443661.1	Hu	Yangtze River China	T	C	G	C	G	G	T	T	*0201	Hap_1
EU443649.1	Wild boar	Europe	C	C	G	C	A	A	C	C	*0101	Hap_8
EU443700.1	Linderodssvin	Europe	C	C	G	T	A	A	C	C	*0501	Hap_9
EU443713.1	Large White	Europe	C	C	G	T	A	A	C	C	*0501	Hap_9
EU443655.1	Wild boar	Europe	C	C	G	C	A	A	C	C	*0101	Hap_8
EU443671.1	Neijiang	Southwest China	T	C	G	C	G	G	T	T	*0201	Hap_1
EU443662.1	Jiangquhai	Yangtze River China	T	C	G	C	G	G	T	T	*0201	Hap_1
KX674382.1	Hawaiian	Hawaii	C	C	G	T	A	A	C	C	*0501	Hap_9
EU443720.1	Large White	Europe	C	C	G	T	A	A	C	C	*0501	Hap_9
EU443647.1	Wild boar	Europe	C	C	G	C	A	A	C	C	*0101	Hap_8
EU443646.1	Wild boar	Europe	C	C	G	C	A	A	C	C	*0101	Hap_8
EU443652.1	Wild boar	Europe	C	C	G	C	A	A	C	C	*0101	Hap_8
EU443684.1	Bisaro	Europe	C	C	G	T	A	A	C	C	*0301	Hap_9
KX674395.1	Hawaiian	Hawaii	C	C	G	T	G	A	C	T	*0601	Hap_7
EU443716.1	Large White	Europe	C	C	G	T	A	A	C	C	*0501	Hap_9
EU443707.1	Landrace	Europe	C	C	G	T	A	A	C	C	*0501	Hap_9
EU443648.1	Wild boar	Europe	C	C	G	C	A	A	C	C	*0101	Hap_8
EU443669.1	Shanggao	Yangtze River China	T	C	G	C	G	G	T	T	*0201	Hap_1
EU443650.1	Wild boar	Europe	C	C	G	C	A	A	C	C	*0101	Hap_8
EU443694.1	Berkshire	Europe	C	C	G	T	A	A	C	C	*0501	Hap_9
EU443659.1	Wild boar	North China	T	C	G	C	G	A	C	T	*0105	Hap_4
EU443658.1	Wild boar	South China	T	C	G	C	G	A	C	T	*0104	Hap_4
EU443709.1	Landrace	Europe	C	C	G	T	A	A	C	C	*0501	Hap_9
EU443724.1	Landrace	Europe	C	C	G	T	A	A	C	C	*0502	Hap_9
KX674396.1	Hawaiian	Hawaii	C	C	G	T	G	A	C	T	*0601	Hap_7
KX674393.1	Hawaiian	Hawaii	C	C	G	T	G	A	C	T	*0601	Hap_7
EU443702.1	Tamworth	Europe	C	C	G	T	A	A	C	C	*0501	Hap_9
KX674407.1	Hawaiian	Hawaii	C	C	G	T	G	A	C	T	*0601	Hap_7
EU443693.1	Leicoma	Europe	C	T	A	C	A	A	C	C	*0401	Hap_11
EU443673.1	Tongcheng	Yangtze River China	T	C	G	C	G	G	T	T	*0201	Hap_1
EU443698.1	Linderodssvin	Europe	C	C	G	T	A	A	C	C	*0501	Hap_9
EU443674.1	Xiang	South China	T	C	G	C	G	G	T	T	*0201	Hap_1
EU443686.1	Negro Canario	Europe	C	C	G	T	A	A	C	C	*0301	Hap_9
EU443683.1	Angler Sattelschwein	Europe	C	C	G	T	A	A	C	C	*0301	Hap_9
KX674397.1	Hawaiian	Hawaii	C	C	G	T	G	A	C	T	*0601	Hap_7
EU443666.1	Rongchang	Southwest China	T	C	G	C	G	G	T	T	*0201	Hap_1
EU443663.1	Meishan	Yangtze River China	T	C	G	C	G	G	T	T	*0201	Hap_1
EU443654.1	Wild boar	Europe	C	C	G	C	A	A	C	C	*0101	Hap_8
EU443656.1	Wild boar	Europe	C	C	G	C	A	A	C	C	*0101	Hap_8
KX674405.1	Hawaiian	Hawaii	C	C	G	T	G	A	C	T	*0601	Hap_7
EU443719.1	Large White	Europe	C	C	G	T	A	A	C	C	*0501	Hap_9
EU443681.1	Jiaozhou	North China	T	C	G	C	G	G	T	T	*0201	Hap_1
EU443705.1	Landrace	Europe	C	C	G	T	A	A	C	C	*0501	Hap_9
EU443657.1	Wild boar	South China	C	C	G	C	G	A	C	C	*0103	Hap_6
EU443696.1	Linderodssvin	Europe	C	C	G	T	A	A	C	C	*0501	Hap_9
EU443701.1	Middle White	Europe	C	C	G	T	A	A	C	C	*0501	Hap_9
EU443651.1	Wild boar	Europe	C	C	G	C	A	A	C	C	*0101	Hap_8
EU443682.1	Jinhua	Yangtze River China	T	C	G	C	G	G	T	T	*0203	Hap_1
EU443697.1	Linderodssvin	Europe	C	C	G	T	A	A	C	C	*0501	Hap_9
EU443717.1	Pietrain	Europe	C	C	G	T	A	A	C	C	*0501	Hap_9
KX674391.1	Hawaiian	Hawaii	C	C	G	T	G	A	C	T	*0601	Hap_7
KX674406.1	Hawaiian	Hawaii	C	C	G	T	G	A	C	T	*0601	Hap_7
EU443714.1	Large White	Europe	C	C	G	T	A	A	C	C	*0501	Hap_9
EU443670.1	Rongchang	Southwest China	T	C	G	C	G	G	T	T	*0201	Hap_1
EU443715.1	Large White	Europe	C	C	G	T	A	A	C	C	*0501	Hap_9
KX674389.1	Hawaiian	Hawaii	C	C	G	T	G	A	C	T	*0601	Hap_7
EU443664.1	Laiwu	North China	T	C	G	C	G	G	T	T	*0201	Hap_1
EU443691.1	Duroc	Europe	C	T	A	C	A	A	C	C	*0401	Hap_11
EU443688.1	Creole	Europe	C	C	G	T	A	A	C	C	*0201	Hap_9
EU443679.1	Shengxian Spotted	Yangtze River China	T	C	G	C	G	G	T	T	*0201	Hap_1
EU443668.1	Qianbei	Southwest China	T	C	G	C	G	G	T	T	*0201	Hap_1
EU443690.1	Creole	Europe	C	C	G	T	A	A	C	C	*0301	Hap_9
KX674385.1	Hawaiian	Hawaii	C	C	G	T	G	A	C	T	*0601	Hap_7
EU443672.1	Hu	Yangtze River China	T	C	G	C	G	G	T	T	*0201	Hap_1
EU443692.1	Duroc	Europe	C	T	A	C	A	A	C	C	*0401	Hap_11
Bama12_hap1	Bama	South China	T	C	G	C	G	G	T	T		Hap_1
Bama12_hap2	Bama	South China	T	C	G	C	G	G	T	T		Hap_1
Bama13_hap1	Bama	South China	T	C	G	C	G	G	T	T		Hap_1
Bama13_hap2	Bama	South China	T	C	G	C	G	G	T	T		Hap_1
Bama14_hap1	Bama	South China	C	C	G	T	A	A	C	C		Hap_9
Bama14_hap2	Bama	South China	T	C	G	C	G	G	T	T		Hap_1
Bama15_hap1	Bama	South China	T	C	G	C	G	G	T	T		Hap_1
Bama15_hap2	Bama	South China	T	C	G	C	G	G	T	T		Hap_1
Bama5_hap1	Bama	South China	T	C	G	C	G	G	T	T		Hap_1
Bama5_hap2	Bama	South China	T	C	G	C	G	G	T	T		Hap_1
Bamei1_hap1	Bamei	North China	T	C	G	C	G	G	T	T		Hap_1
Bamei1_hap2	Bamei	North China	T	C	G	C	G	G	T	T		Hap_1
Bamei2_hap1	Bamei	North China	T	C	G	C	G	G	T	T		Hap_1
Bamei2_hap2	Bamei	North China	T	C	G	C	G	G	T	T		Hap_1
Bamei3_hap1	Bamei	North China	T	C	G	C	G	G	T	T		Hap_1
Bamei3_hap2	Bamei	North China	T	C	G	C	G	G	T	T		Hap_1
Bamei4_hap1	Bamei	North China	T	C	G	C	G	G	T	T		Hap_1
Bamei4_hap2	Bamei	North China	T	C	G	C	G	G	T	T		Hap_1
Bamei5_hap1	Bamei	North China	T	C	G	C	G	G	T	T		Hap_1
Bamei5_hap2	Bamei	North China	T	C	G	C	G	G	T	T		Hap_1
Duroc115_hap1	Duroc	Europe	C	T	A	C	A	A	C	C		Hap_11
Duroc115_hap2	Duroc	Europe	C	T	A	C	A	A	C	C		Hap_11
Duroc1_hap1	Duroc	Europe	C	T	A	C	A	A	C	C		Hap_11
Duroc1_hap2	Duroc	Europe	C	T	A	C	A	A	C	C		Hap_11
Erhua10_hap1	Erhualian	Yangtze River China	T	C	G	C	G	G	T	T		Hap_1
Erhua10_hap2	Erhualian	Yangtze River China	T	C	G	C	G	G	T	T		Hap_1
Erhua9_hap1	Erhualian	Yangtze River China	T	C	G	C	G	G	T	T		Hap_1
Erhua9_hap2	Erhualian	Yangtze River China	T	C	G	C	G	G	T	T		Hap_1
ErhuaCB101_hap1	Erhualian	Yangtze River China	T	C	G	C	G	G	T	T		Hap_1
ErhuaCB101_hap2	Erhualian	Yangtze River China	T	C	G	C	G	G	T	T		Hap_1
ErhuaCB102_hap1	Erhualian	Yangtze River China	T	C	G	C	G	G	T	T		Hap_1
ErhuaCB102_hap2	Erhualian	Yangtze River China	T	C	G	C	G	G	T	T		Hap_1
HBSS003_hap1	Late_North	North China	T	C	G	C	G	G	T	T		Hap_1
HBSS003_hap2	Late_North	North China	T	C	G	C	G	G	T	T		Hap_1
HBSS004_hap1	Late_North	North China	T	C	G	C	G	G	T	T		Hap_1
HBSS004_hap2	Late_North	North China	T	C	G	C	G	G	T	T		Hap_1
HBSS006_hap1	Late_North	North China	T	C	G	C	G	G	T	T		Hap_1
HBSS006_hap2	Late_North	North China	T	C	G	C	G	G	T	T		Hap_1
HBSS010_hap1	Late_North	North China	T	C	G	C	G	G	T	T		Hap_1
HBSS010_hap2	Late_North	North China	T	C	G	C	G	G	T	T		Hap_1
HBSS013_hap1	Late_North	North China	T	C	G	C	G	G	T	T		Hap_1
HBSS013_hap2	Late_North	North China	T	C	G	C	G	G	T	T		Hap_1
Hetao1_hap1	Hetao	North China	C	C	G	T	A	A	C	C		Hap_9
Hetao1_hap2	Hetao	North China	C	C	G	T	A	A	C	C		Hap_9
Hetao2_hap1	Hetao	North China	C	C	G	T	A	A	C	C		Hap_9
Hetao2_hap2	Hetao	North China	T	C	G	C	G	G	T	T		Hap_1
Hetao3_hap1	Hetao	North China	C	C	G	T	A	A	C	C		Hap_9
Hetao3_hap2	Hetao	North China	T	C	G	C	G	G	T	T		Hap_1
Hetao4_hap1	Hetao	North China	T	C	G	C	G	G	T	T		Hap_1
Hetao4_hap2	Hetao	North China	T	C	G	C	G	G	T	T		Hap_1
Hetao5_hap1	Hetao	North China	T	C	G	C	G	G	T	T		Hap_1
Hetao5_hap2	Hetao	North China	T	C	G	C	G	G	T	T		Hap_1
HNSS002_hap1	Late_North	North China	T	C	G	C	G	G	T	T		Hap_1
HNSS002_hap2	Late_North	North China	T	C	G	C	G	G	T	T		Hap_1
Iberian65_hap1	Iberian domestic pig	Europe	C	C	G	T	A	A	C	C		Hap_9
Iberian65_hap2	Iberian domestic pig	Europe	C	C	G	T	A	A	C	C		Hap_9
Iberian75_hap1	Iberian domestic pig	Europe	C	C	G	T	A	A	C	C		Hap_9
Iberian75_hap2	Iberian domestic pig	Europe	C	C	G	T	A	A	C	C		Hap_9
ItalyWB06_hap1	Wild boar	Europe	C	C	G	C	A	A	C	C		Hap_8
ItalyWB06_hap2	Wild boar	Europe	C	C	G	C	A	A	C	C		Hap_8
ItalyWB07_hap1	Wild boar	Europe	C	C	G	C	A	A	C	C		Hap_8
ItalyWB07_hap2	Wild boar	Europe	C	C	G	C	A	A	C	C		Hap_8
ItalyWB39_hap1	Wild boar	Europe	C	C	A	C	A	A	C	C		Hap_10
ItalyWB39_hap2	Wild boar	Europe	C	C	G	C	A	A	C	C		Hap_8
Jinhua1_hap1	Jinhua	Yangtze River China	T	C	G	C	G	G	T	T		Hap_1
Jinhua1_hap2	Jinhua	Yangtze River China	T	C	G	C	G	G	T	T		Hap_1
Jinhua2_hap1	Jinhua	Yangtze River China	T	C	G	C	G	G	T	T		Hap_1
Jinhua2_hap2	Jinhua	Yangtze River China	T	C	G	C	G	G	T	T		Hap_1
Jinhua3_hap1	Jinhua	Yangtze River China	T	C	G	C	G	G	T	T		Hap_1
Jinhua3_hap2	Jinhua	Yangtze River China	T	C	G	C	G	G	T	T		Hap_1
JQH01_hap1	Jiangquhai	Yangtze River China	T	C	G	C	G	G	T	T		Hap_1
JQH01_hap2	Jiangquhai	Yangtze River China	T	C	G	C	G	G	T	T		Hap_1
JQH03_hap1	Jiangquhai	Yangtze River China	T	C	G	C	G	G	T	T		Hap_1
JQH03_hap2	Jiangquhai	Yangtze River China	T	C	G	C	G	G	T	T		Hap_1
JQH08_hap1	Jiangquhai	Yangtze River China	C	C	G	T	A	A	C	C		Hap_9
JQH08_hap2	Jiangquhai	Yangtze River China	T	C	G	C	G	G	T	T		Hap_1
Laiwu1_hap1	Laiwu	North China	C	C	G	T	A	A	C	C		Hap_9
Laiwu1_hap2	Laiwu	North China	C	C	G	T	A	A	C	C		Hap_9
Laiwu2_hap1	Laiwu	North China	T	C	G	C	G	G	T	T		Hap_1
Laiwu2_hap2	Laiwu	North China	T	C	G	C	G	G	T	T		Hap_1
Laiwu3_hap1	Laiwu	North China	T	C	G	C	G	G	T	T		Hap_1
Laiwu3_hap2	Laiwu	North China	T	C	G	C	G	G	T	T		Hap_1
Laiwu4_hap1	Laiwu	North China	T	C	G	C	G	G	T	T		Hap_1
Laiwu4_hap2	Laiwu	North China	T	C	G	C	G	G	T	T		Hap_1
Laiwu5_hap1	Laiwu	North China	T	C	G	C	G	G	T	T		Hap_1
Laiwu5_hap2	Laiwu	North China	T	C	G	C	G	G	T	T		Hap_1
LargeW66_hap1	Large White	Europe	C	C	G	T	A	A	C	C		Hap_9
LargeW66_hap2	Large White	Europe	C	C	G	T	A	A	C	C		Hap_9
LargeW68_hap1	Large White	Europe	C	C	G	T	A	A	C	C		Hap_9
LargeW68_hap2	Large White	Europe	C	C	G	T	A	A	C	C		Hap_9
LargeW69_hap1	Large White	Europe	C	C	G	T	A	A	C	C		Hap_9
LargeW69_hap2	Large White	Europe	C	C	G	T	A	A	C	C		Hap_9
LargeW70_hap1	Large White	Europe	C	C	G	T	A	A	C	C		Hap_9
LargeW70_hap2	Large White	Europe	C	C	G	T	A	A	C	C		Hap_9
Luchuan1_hap1	Luchuan	Southwest China	T	C	G	C	G	G	T	T		Hap_1
Luchuan1_hap2	Luchuan	Southwest China	T	C	G	C	G	G	T	T		Hap_1
Luchuan2_hap1	Luchuan	Southwest China	T	C	G	C	G	G	T	T		Hap_1
Luchuan2_hap2	Luchuan	Southwest China	T	C	G	C	G	G	T	T		Hap_1
Luchuan3_hap1	Luchuan	Southwest China	T	C	G	C	G	G	T	T		Hap_1
Luchuan3_hap2	Luchuan	Southwest China	T	C	G	C	G	G	T	T		Hap_1
Luchuan4_hap1	Luchuan	Southwest China	T	C	G	C	G	G	T	T		Hap_1
Luchuan4_hap2	Luchuan	Southwest China	T	C	G	C	G	G	T	T		Hap_1
Luchuan5_hap1	Luchuan	Southwest China	C	C	G	C	G	G	T	T		Hap_2
Luchuan5_hap2	Luchuan	Southwest China	C	C	G	C	G	G	T	T		Hap_2
Luchuan6_hap1	Luchuan	Southwest China	T	C	G	C	G	G	T	T		Hap_1
Luchuan6_hap2	Luchuan	Southwest China	T	C	G	C	G	G	T	T		Hap_1
Meishan38_hap1	Meishan	Yangtze River China	T	C	G	C	G	G	T	T		Hap_1
Meishan38_hap2	Meishan	Yangtze River China	T	C	G	C	G	G	T	T		Hap_1
Meishan39_hap1	Meishan	Yangtze River China	T	C	G	C	G	G	T	T		Hap_1
Meishan39_hap2	Meishan	Yangtze River China	T	C	G	C	G	G	T	T		Hap_1
Meishan3_hap1	Meishan	Yangtze River China	T	C	G	C	G	G	T	T		Hap_1
Meishan3_hap2	Meishan	Yangtze River China	T	C	G	C	G	G	T	T		Hap_1
Meishan5_hap1	Meishan	Yangtze River China	T	C	G	C	G	G	T	T		Hap_1
Meishan5_hap2	Meishan	Yangtze River China	T	C	G	C	G	G	T	T		Hap_1
Meishan7_hap1	Meishan	Yangtze River China	T	C	G	C	G	G	T	T		Hap_1
Meishan7_hap2	Meishan	Yangtze River China	T	C	G	C	G	G	T	T		Hap_1
Meishan8_hap1	Meishan	Yangtze River China	T	C	G	C	G	G	T	T		Hap_1
Meishan8_hap2	Meishan	Yangtze River China	T	C	G	C	G	G	T	T		Hap_1
Min58_hap1	Min	North China	T	C	G	C	G	G	T	T		Hap_1
Min58_hap2	Min	North China	T	C	G	C	G	G	T	T		Hap_1
Min74_hap1	Min	North China	C	C	G	T	A	A	C	C		Hap_9
Min74_hap2	Min	North China	T	C	G	C	G	G	T	T		Hap_1
Min75_hap1	Min	North China	T	C	G	C	G	G	T	T		Hap_1
Min75_hap2	Min	North China	T	C	G	C	G	G	T	T		Hap_1
Min76_hap1	Min	North China	C	C	G	T	A	A	C	C		Hap_9
Min76_hap2	Min	North China	T	C	G	C	G	G	T	T		Hap_1
Min77_hap1	Min	North China	C	C	G	T	A	A	C	C		Hap_9
Min77_hap2	Min	North China	T	C	G	C	G	G	T	T		Hap_1
Min78_hap1	Min	North China	C	C	G	T	A	A	C	C		Hap_9
Min78_hap2	Min	North China	C	C	G	T	A	A	C	C		Hap_9
Nanyang51_hap1	Nanyang	North China	T	C	G	C	G	G	T	T		Hap_1
Nanyang51_hap2	Nanyang	North China	T	C	G	C	G	G	T	T		Hap_1
Nanyang52_hap1	Nanyang	North China	T	C	G	C	G	G	T	T		Hap_1
Nanyang52_hap2	Nanyang	North China	T	C	G	C	G	G	T	T		Hap_1
Nanyang53_hap1	Nanyang	North China	T	C	G	C	G	G	T	T		Hap_1
Nanyang53_hap2	Nanyang	North China	T	C	G	C	G	G	T	T		Hap_1
Nanyang54_hap1	Nanyang	North China	T	C	G	C	G	G	T	T		Hap_1
Nanyang54_hap2	Nanyang	North China	T	C	G	C	G	G	T	T		Hap_1
Nanyang56_hap1	Nanyang	North China	T	C	G	C	G	G	T	T		Hap_1
Nanyang56_hap2	Nanyang	North China	T	C	G	C	G	G	T	T		Hap_1
NearEWB04_hap1	Wild boar	Near East	C	C	G	C	A	A	C	C		Hap_8
NearEWB04_hap2	Wild boar	Near East	C	C	G	C	A	A	C	C		Hap_8
NearEWB05_hap1	Wild boar	Near East	C	C	G	C	A	A	C	C		Hap_8
NearEWB05_hap2	Wild boar	Near East	C	C	G	C	A	A	C	C		Hap_8
NJSS011_hap1	Xuecheng	Yangtze River China	T	C	G	C	G	G	T	T		Hap_1
NJSS011_hap2	Xuecheng	Yangtze River China	T	C	G	C	G	G	T	T		Hap_1
NMSS002_hap1	Late_North	North China	T	C	G	C	G	G	T	T		Hap_1
NMSS002_hap2	Late_North	North China	T	C	G	C	G	G	T	T		Hap_1
Phacochoerus_africanus_hap1	Outgroup	Africa	C	C	G	C	G	A	C	C		Hap_6
Phacochoerus_africanus_hap2	Outgroup	Africa	C	C	G	C	G	A	C	T		Hap_5
Rongchang1_hap1	Rongchang	Southwest China	T	C	G	C	G	G	T	T		Hap_1
Rongchang1_hap2	Rongchang	Southwest China	T	C	G	C	G	G	T	T		Hap_1
Rongchang2_hap1	Rongchang	Southwest China	T	C	G	C	G	G	T	T		Hap_1
Rongchang2_hap2	Rongchang	Southwest China	T	C	G	C	G	G	T	T		Hap_1
Shimao2_hap1	Late_North	North China	T	C	G	C	G	G	T	T		Hap_1
Shimao2_hap2	Late_North	North China	T	C	G	C	G	A	C	T		Hap_4
SS10_hap1	Early_North	North China	T	C	G	C	G	G	T	T		Hap_1
SS10_hap2	Early_North	North China	C	C	G	C	G	A	C	T		Hap_5
SS13_hap1	Late_North	North China	T	C	G	C	G	G	T	T		Hap_1
SS13_hap2	Late_North	North China	T	C	G	C	G	G	T	T		Hap_1
SS14_hap1	Early_North and wild boar	North China	C	C	G	C	G	A	C	T		Hap_5
SS14_hap2	Early_North and wild boar	North China	C	C	G	C	G	A	C	T		Hap_5
SS2_hap1	Early_North	North China	C	C	G	C	G	A	C	T		Hap_5
SS2_hap2	Early_North	North China	T	C	G	C	G	G	T	T		Hap_1
Sumatran_WB1_hap1	Outgroup	Southeast Asia	C	C	G	C	G	A	C	T		Hap_5
Sumatran_WB1_hap2	Outgroup	Southeast Asia	C	C	G	C	G	A	C	T		Hap_5
Sumatran_WB2_hap1	Outgroup	Southeast Asia	C	C	G	C	G	A	C	T		Hap_5
Sumatran_WB2_hap2	Outgroup	Southeast Asia	C	C	G	C	G	A	C	T		Hap_5
Sus_barbatus1_hap1	Outgroup	Southeast Asia	C	C	G	C	G	A	C	C		Hap_6
Sus_barbatus1_hap2	Outgroup	Southeast Asia	C	C	G	C	G	A	C	C		Hap_6
Sus_barbatus2_hap1	Outgroup	Southeast Asia	C	C	G	C	G	A	C	C		Hap_6
Sus_barbatus2_hap2	Outgroup	Southeast Asia	C	C	G	C	G	A	C	C		Hap_6
Sus_barbatus3_hap1	Outgroup	Southeast Asia	C	C	G	C	G	A	C	C		Hap_6
Sus_barbatus3_hap2	Outgroup	Southeast Asia	C	C	G	C	G	A	C	C		Hap_6
Sus_verrucosus_hap1	Outgroup	Southeast Asia	C	C	G	C	G	A	C	C		Hap_6
Sus_verrucosus_hap2	Outgroup	Southeast Asia	C	C	G	C	G	A	C	T		Hap_5
Gansu Tibetan1_hap1	Tibet	Southwest China	T	C	G	C	G	G	T	T		Hap_1
Gansu Tibetan1_hap2	Tibet	Southwest China	T	C	G	C	G	G	T	T		Hap_1
Gansu Tibetan2_hap1	Tibet	Southwest China	T	C	G	C	G	G	T	T		Hap_1
Gansu Tibetan2_hap2	Tibet	Southwest China	T	C	G	C	G	G	T	T		Hap_1
Gansu Tibetan3_hap1	Tibet	Southwest China	T	C	G	C	G	G	T	T		Hap_1
Gansu Tibetan3_hap2	Tibet	Southwest China	T	C	G	C	G	G	T	T		Hap_1
Gansu Tibetan4_hap1	Tibet	Southwest China	T	C	G	C	G	G	T	T		Hap_1
Gansu Tibetan4_hap2	Tibet	Southwest China	T	C	G	C	G	G	T	T		Hap_1
Gansu Tibetan5_hap1	Tibet	Southwest China	T	C	G	C	G	G	T	T		Hap_1
Gansu Tibetan5_hap2	Tibet	Southwest China	T	C	G	C	G	G	T	T		Hap_1
Gansu Tibetan6_hap1	Tibet	Southwest China	T	C	G	C	G	G	T	T		Hap_1
Gansu Tibetan6_hap2	Tibet	Southwest China	T	C	G	C	G	G	T	T		Hap_1
Sichuan Tibetan1_hap1	Tibet	Southwest China	T	C	G	C	G	G	T	T		Hap_1
Sichuan Tibetan1_hap2	Tibet	Southwest China	T	C	G	C	G	G	T	T		Hap_1
Sichuan Tibetan2_hap1	Tibet	Southwest China	T	C	G	C	G	G	T	T		Hap_1
Sichuan Tibetan2_hap2	Tibet	Southwest China	T	C	G	C	G	G	T	T		Hap_1
Sichuan Tibetan3_hap1	Tibet	Southwest China	T	C	G	C	G	G	T	T		Hap_1
Sichuan Tibetan3_hap2	Tibet	Southwest China	T	C	G	C	G	G	T	T		Hap_1
Sichuan Tibetan4_hap1	Tibet	Southwest China	T	C	G	C	G	G	T	T		Hap_1
Sichuan Tibetan4_hap2	Tibet	Southwest China	T	C	G	C	G	G	T	T		Hap_1
Sichuan Tibetan5_hap1	Tibet	Southwest China	T	C	G	C	G	G	T	T		Hap_1
Sichuan Tibetan5_hap2	Tibet	Southwest China	T	C	G	C	G	G	T	T		Hap_1
Sichuan Tibetan6_hap1	Tibet	Southwest China	T	C	G	C	G	G	T	T		Hap_1
Sichuan Tibetan6_hap2	Tibet	Southwest China	T	C	G	C	G	G	T	T		Hap_1
Tibet Tibetan1_hap1	Tibet	Southwest China	T	C	G	C	G	G	T	T		Hap_1
Tibet Tibetan1_hap2	Tibet	Southwest China	T	C	G	C	G	G	T	T		Hap_1
Tibet Tibetan2_hap1	Tibet	Southwest China	T	C	G	C	G	G	T	T		Hap_1
Tibet Tibetan2_hap2	Tibet	Southwest China	T	C	G	C	G	G	T	T		Hap_1
Tibet Tibetan3_hap1	Tibet	Southwest China	T	C	G	C	G	G	T	T		Hap_1
Tibet Tibetan3_hap2	Tibet	Southwest China	T	C	G	C	G	G	T	T		Hap_1
Tibet Tibetan4_hap1	Tibet	Southwest China	T	C	G	C	G	G	T	T		Hap_1
Tibet Tibetan4_hap2	Tibet	Southwest China	T	C	G	C	G	G	T	T		Hap_1
Tibet Tibetan5_hap1	Tibet	Southwest China	T	C	G	C	G	G	T	T		Hap_1
Tibet Tibetan5_hap2	Tibet	Southwest China	T	C	G	C	G	G	T	T		Hap_1
Tibet Tibetan6_hap1	Tibet	Southwest China	T	C	G	C	G	G	T	T		Hap_1
Tibet Tibetan6_hap2	Tibet	Southwest China	T	C	G	C	G	G	T	T		Hap_1
Ganzi_hap1	Wild boar	Southwest China	T	C	G	C	G	G	T	T		Hap_1
Ganzi_hap2	Wild boar	Southwest China	T	C	G	C	G	G	T	T		Hap_1
Diqing_hap1	Wild boar	Southwest China	C	C	G	C	G	A	C	T		Hap_5
Diqing_hap2	Wild boar	Southwest China	T	C	G	C	G	G	T	C		Hap_3
Linzhi_hap1	Wild boar	Southwest China	T	C	G	C	G	G	T	T		Hap_1
Linzhi_hap2	Wild boar	Southwest China	T	C	G	C	G	G	T	T		Hap_1
Gannan_hap1	Wild boar	Southwest China	T	C	G	C	G	G	T	T		Hap_1
Gannan_hap2	Wild boar	Southwest China	T	C	G	C	G	G	T	T		Hap_1
Aba_hap1	Wild boar	Southwest China	T	C	G	C	G	G	T	T		Hap_1
Aba_hap2	Wild boar	Southwest China	T	C	G	C	G	G	T	T		Hap_1
Yunnan Tibetan1_hap1	Tibet	Southwest China	T	C	G	C	G	G	T	T		Hap_1
Yunnan Tibetan1_hap2	Tibet	Southwest China	T	C	G	C	G	G	T	T		Hap_1
Yunnan Tibetan2_hap1	Tibet	Southwest China	T	C	G	C	G	G	T	T		Hap_1
Yunnan Tibetan2_hap2	Tibet	Southwest China	T	C	G	C	G	G	T	T		Hap_1
Yunnan Tibetan3_hap1	Tibet	Southwest China	T	C	G	C	G	G	T	T		Hap_1
Yunnan Tibetan3_hap2	Tibet	Southwest China	T	C	G	C	G	G	T	T		Hap_1
Yunnan Tibetan4_hap1	Tibet	Southwest China	T	C	G	C	G	G	T	T		Hap_1
Yunnan Tibetan4_hap2	Tibet	Southwest China	C	C	G	C	G	G	T	T		Hap_2
Yunnan Tibetan5_hap1	Tibet	Southwest China	T	C	G	C	G	G	T	T		Hap_1
Yunnan Tibetan5_hap2	Tibet	Southwest China	T	C	G	C	G	G	T	T		Hap_1
Yunnan Tibetan6_hap1	Tibet	Southwest China	C	C	G	C	G	G	T	T		Hap_2
Yunnan Tibetan6_hap2	Tibet	Southwest China	T	C	G	C	G	G	T	T		Hap_1
Tongcheng3_hap1	Tongcheng	Yangtze River China	T	C	G	C	G	G	T	T		Hap_1
Tongcheng3_hap2	Tongcheng	Yangtze River China	T	C	G	C	G	G	T	T		Hap_1
Tongcheng5_hap1	Tongcheng	Yangtze River China	T	C	G	C	G	G	T	T		Hap_1
Tongcheng5_hap2	Tongcheng	Yangtze River China	T	C	G	C	G	G	T	T		Hap_1
Tongcheng6_hap1	Tongcheng	Yangtze River China	T	C	G	C	G	G	T	T		Hap_1
Tongcheng6_hap2	Tongcheng	Yangtze River China	C	C	G	C	G	G	T	T		Hap_2
Tongcheng7_hap1	Tongcheng	Yangtze River China	T	C	G	C	G	G	T	T		Hap_1
Tongcheng7_hap2	Tongcheng	Yangtze River China	T	C	G	C	G	G	T	T		Hap_1
Wannan61_hap1	Wannan	Yangtze River China	T	C	G	C	G	G	T	T		Hap_1
Wannan61_hap2	Wannan	Yangtze River China	T	C	G	C	G	G	T	T		Hap_1
Wannan62_hap1	Wannan	Yangtze River China	T	C	G	C	G	G	T	T		Hap_1
Wannan62_hap2	Wannan	Yangtze River China	T	C	G	C	G	G	T	T		Hap_1
Wannan63_hap1	Wannan	Yangtze River China	T	C	G	C	G	G	T	T		Hap_1
Wannan63_hap2	Wannan	Yangtze River China	T	C	G	C	G	G	T	T		Hap_1
Wannan64_hap1	Wannan	Yangtze River China	T	C	G	C	G	G	T	T		Hap_1
Wannan64_hap2	Wannan	Yangtze River China	T	C	G	C	G	G	T	T		Hap_1
Wannan65_hap1	Wannan	Yangtze River China	T	C	G	C	G	G	T	T		Hap_1
Wannan65_hap2	Wannan	Yangtze River China	T	C	G	C	G	G	T	T		Hap_1
Wannan66_hap1	Wannan	Yangtze River China	T	C	G	C	G	G	T	T		Hap_1
Wannan66_hap2	Wannan	Yangtze River China	T	C	G	C	G	G	T	T		Hap_1
Wuzhishan1_hap1	Wuzhishan	South China	T	C	G	C	G	G	T	T		Hap_1
Wuzhishan1_hap2	Wuzhishan	South China	T	C	G	C	G	G	T	T		Hap_1
Wuzhishan2_hap1	Wuzhishan	South China	T	C	G	C	G	G	T	T		Hap_1
Wuzhishan2_hap2	Wuzhishan	South China	T	C	G	C	G	G	T	T		Hap_1
Wuzhishan3_hap1	Wuzhishan	South China	C	C	G	C	G	G	T	T		Hap_2
Wuzhishan3_hap2	Wuzhishan	South China	T	C	G	C	G	G	T	T		Hap_1
Wuzhishan4_hap1	Wuzhishan	South China	T	C	G	C	G	G	T	T		Hap_1
Wuzhishan4_hap2	Wuzhishan	South China	T	C	G	C	G	G	T	T		Hap_1
Wuzhishan5_hap1	Wuzhishan	South China	T	C	G	C	G	G	T	T		Hap_1
Wuzhishan5_hap2	Wuzhishan	South China	T	C	G	C	G	G	T	T		Hap_1
Wuzhishan6_hap1	Wuzhishan	South China	T	C	G	C	G	G	T	T		Hap_1
Wuzhishan6_hap2	Wuzhishan	South China	T	C	G	C	G	G	T	T		Hap_1
XBSS002_hap1	Late_North	North China	C	C	G	C	G	G	T	T		Hap_2
XBSS002_hap2	Late_North	North China	C	C	G	C	G	A	C	T		Hap_5
XJSS003_hap1	Ancient Xinjiang	Xinjiang China	C	C	G	C	A	A	C	C		Hap_8
XJSS003_hap2	Ancient Xinjiang	Xinjiang China	C	C	G	C	A	A	C	C		Hap_8
XJSS006_hap1	Ancient Xinjiang	Xinjiang China	C	C	G	C	A	A	C	C		Hap_8
XJSS006_hap2	Ancient Xinjiang	Xinjiang China	C	C	G	C	A	A	C	C		Hap_8
XJSS007_hap1	Ancient Xinjiang	Xinjiang China	C	C	G	C	A	A	C	C		Hap_8
XJSS007_hap2	Ancient Xinjiang	Xinjiang China	C	C	G	C	A	A	C	C		Hap_8
YNSS002_hap1	Haimenkou	Southwest China	T	C	G	C	G	G	T	T		Hap_1
YNSS002_hap2	Haimenkou	Southwest China	T	C	G	C	G	G	T	T		Hap_1
YNSS007_hap1	Haimenkou	Southwest China	T	C	G	C	G	G	T	T		Hap_1
YNSS007_hap2	Haimenkou	Southwest China	C	C	G	C	G	A	C	T		Hap_5
